# Supplementary material for: Migratory insights from singing humpback whales recorded around central New Zealand
Source: R Soc Open Sci. 2020 Nov 18;7(11):201084. doi: 10.1098/rsos.201084 (PMC7735341; doi:10.1098/rsos.201084)
Supplement: All phrase strings for LSI analysis [file rsos201084supp2.txt]

Location, Year, PhraseType, RecordingID, UnitString
NZ, 16, 1, STBx, modhs(l), ahs, gw
NZ, 16, 1, STBx, modhs(l), ahs, gr, gw(l)
NZ, 16, 1, STBx, modhs(l), ahs, gw, gw(l)
NZ, 16, 1, STBx, modhs(l), ahs, gr, gr(l)
NZ, 16, 1, STBx, modhs(l), ahs, gr, gr(l)
NZ, 16, 1, STBx, ngr, modhs, uws, ngr(s), aw, gr, gw(l)
NZ, 16, 1, STBx, gr(s), hs, uws, gt, hs, agr(pul), gw(l)
NZ, 16, 1, STBx, gr(s), hs, hs, gr(s), hs, agr(pul), gw(l)
NZ, 16, 1, STBx, modhs(l), ahs, am(pul), gw(l)
NZ, 16, 1, STBx, modhs(l), modhs, am(pul), gw(l)
NZ, 16, 1, STBx, nm(s), hs, modhs, gr(s), ahs, am(pul), gw(l)
NZ, 16, 1, STBx, gr(s), ahs, hs, gr(s), ahs, am(pul), gw(l)
NZ, 16, 1, STBx, gr(s), hs(l), ahs, am(pul), gw(l)
NZ, 16, 1, STBx, ngr, hs, hs, gr(s), hs, am(pul), gw(l)
NZ, 16, 1, STBx, gr, hs, hs, gr(s), hs, am(pul), gw(l)
NZ, 16, 1, STBx, gr, modhs, ahs, gr, ahs, am(pul), gw(l)
NZ, 16, 1, STBx, hs(l), ahs, am(pul), gw(l)
NZ, 16, 1, STBx, ahs(l), ahs, agr(pul), gw(l)
NZ, 16, 1, STBx, ngr, modhs, modhs, ngr, modhs, agr(pul), gw(l)
NZ, 16, 1, STBx, ngr, modhs, modhs, ngr, modhs, agr(pul), gw(l)
NZ, 16, 1, STBx, ngr, hs, dhs, ngr, modhs, agr(pul), gw(l)
NZ, 16, 1, STBx, ngr, modhs, modhs, ngr, ahs, agr(pul), gw(l)
NZ, 16, 1, STBx, gr, hs, modhs, gr, hs, agr(pul), gw(l)
NZ, 16, 1, STBx, ngr, hs, hs, hs, agr(pul), gw(l)
NZ, 16, 1, STBx, gr(s), hs, hs, hs, agr(pul), gw(l)
NZ, 16, 1, STBy, gr(s), modhs, modhs, hs, gr(pul), gw(l)
NZ, 16, 1, STBy, modhs(l), modhs, gw, gw(l)
NZ, 16, 1, STBy, hs(l), hs, gw, gw(l)
NZ, 16, 1, STBy, gr, modhs, hs, gw, gw(l)
NZ, 16, 1, STBy, hs(l), hs, gw, gw(l)
NZ, 16, 1, STBy, modhs(l), hs, gw, gw(l)
NZ, 16, 1, STBy, modhs, modhs, modhs, modhs, mm
NZ, 16, 1, STBy, gr(s)-uws, modhs, modhs, gr(l)
NZ, 16, 1, STBy, modhs(l), modhs, gw, gw(l)
NZ, 16, 1, STBy, hs(l), ahs, gw, gw(l)
NZ, 16, 1, STBy, gr, modhs, modhs, gr, ahs, gw, gw(l)
NZ, 16, 1, STBy, modhs, modhs, ahs, gw, gw(l)
NZ, 16, 1, STBy, hs, hs, hs, gw, gw(l)
NZ, 16, 1, STBy, dhs, modhs, ahs, gw, gw(l)
NZ, 16, 1, STBy, gr, modhs, modhs, modhs, gw, gw(l)
NZ, 16, 1, STBy, modhs(l), modhs, gw, gw(l)
NZ, 16, 1, STBy, m, amm, am, gw(l)
NZ, 16, 1, STBy, modhs, modhs, modhs, gw, gw(l)
NZ, 16, 1, STBy, modhs(l), modhs, gw, gw(l)
NZ, 16, 1, STBy, gr, modhs, modhs, gr(s), ahs, gw, gw(l)
NZ, 16, 1, STBy, hs(l), hs, gw, gw(l)
NZ, 16, 1, STBy, modhs(l), modhs, dmm(l), dmm
NZ, 16, 1, STBz, gr(s), hs, hs, hs, agr(pul), gw(l)
NZ, 16, 1, STBz, hs, hs, hs, agr(pul), gw(l)
NZ, 16, 1, STBz, hs(l), hs, agr(pul), gw(l)
NZ, 16, 1, STBz, hs(l), hs, agr(pul), gw(l)
NZ, 16, 1, STBz, hs(l), hs, agr(pul), gw(l)
NZ, 16, 1, STBz, gr(s), hs, hs, ahs, gr(pul), gw(l)
NZ, 16, 1, STBz, hs, hs, hs, agr(pul), gw(l)
NZ, 16, 1, STBz, hs(l), hs, gr(pul), gw(l)
NZ, 16, 1, STBz, hs(l), ahs, gr(pul), gw(l)
NZ, 16, 1, STBz, hs(l), hs, agr(pul), gw(l)
NZ, 16, 1, STBz, gr(s), dhs, hs, dhs, agr(pul), gw(l)
NZ, 16, 1, STBz, hs(l), hs, agr(pul), gw(l)
NZ, 16, 1, STBz, modhs, hs, modhs, agr(pul), gw(l)
NZ, 16, 1, STBz, gr, hs(l), hs, agr(pul), gw(l)
NZ, 16, 1, STBz, modhs(l), hs, agr(pul), gw(l)
NZ, 16, 1, STBz, gr(s), hs, hs, ahs, agr(pul), gw(l)
NZ, 16, 1, STBz, hs, hs, ahs, agr(pul), gw(l)
NZ, 16, 1, STBz, modhs(l), modhs, agr(pul), gw(l)
NZ, 16, 1, STBz, modhs, modhs, modhs, agr(pul), gw(l)
NZ, 16, 1, STBz, modhs(l), modhs, agr(pul), gw(l)
NZ, 16, 1, STBz, modhs(l), modhs, agr(pul), gw(l)
NZ, 16, 1, STBz, modhs(l), modhs, agr(pul), gw(l)
NZ, 16, 1, STBz, gr(s), hs, hs, hs, agr(pul), gw(l)
NZ, 16, 1, STBz, modhs, hs, modhs, agr(pul), gw(l)
NZ, 16, 1, STBz, hs, hs, ahs, agr(pul), gw(l)
NZ, 16, 1, STBz, hs, hs, ahs, agr(pul), gw(l)
NZ, 16, 1, STBz, modhs, hs, ahs, agr(pul), gw(l)
NZ, 16, 1, CSx, gr(s), dhs, modhs, gr(s), modhs, gw, gw(l)
NZ, 16, 1, CSx, gr(s), modhs, modhs, modhs, gw, gw(l)
NZ, 16, 1, CSx, modhs(l), modhs, agr(pul), gw(l)
NZ, 16, 1, CSx, modhs, modhs, modhs, agr(pul), gw(l)
NZ, 16, 1, CSx, modhs(l), ahs, agr(pul), gw(l)
NZ, 16, 1, CSx, gr, dhs, dhs, gr(s), dhs, gw, gw(l)
NZ, 16, 1, CSx, gr, dhs, modhs, m(s), dhs, gw, gw(l)
NZ, 16, 1, CSx, gr, hs(l), modhs, gw, gw(l)
NZ, 16, 1, CSx, ahs(l), hs, gw, gw(l)
NZ, 16, 1, CSx, modhs(l), modhs, gw, gw(l)
NZ, 16, 1, CSx, modhs(l), modhs, gw, gw(l)
NZ, 16, 1, CSx, modhs(l), hs, gw, gw(l)
NZ, 16, 1, CSx, modhs(l), ahs, gw, gw(l)
NZ, 16, 1, CSx, modhs(l), modhs, gw, gw(l)
NZ, 16, 1, CSx, modhs(l), modhs, gw, gw(l)
NZ, 16, 1, CSx, ahs(l), modhs, gw, gw(l)
NZ, 16, 1, CSx, modhs(l), modhs, gw, gw(l)
NZ, 16, 1, CSx, ahs(l), ahs, gw, gw(l)
NZ, 16, 1, CSx, ahs(l), ahs, gw, gw(l)
NZ, 16, 1, CSx, ahs(l), ahs, gw, gw(l)
NZ, 16, 1, CSx, hs(l), modhs, gw, gw(l)
NZ, 16, 1, CSx, hs(l), ahs, gw, gw(l)
NZ, 16, 1, CSx, modhs, hs, modhs, gw, gw(l)
NZ, 16, 1, CSx, hs(l), ahs, gw, gw(l)
NZ, 16, 1, CSx, hs(l), ahs, gw, gw(l)
NZ, 16, 1, CSx, hs(l), ahs, gw, gw(l)
NZ, 16, 1, CSx, hs(l), ahs, gw, gw(l)
NZ, 16, 1, CSx, hs(l), ahs, gw, gw(l)
NZ, 16, 1, CSy, modhs, modhs, modhs, gw, gw(l)
NZ, 16, 1, CSy, dhs, modhs, modhs, gw, gw(l)
NZ, 16, 1, CSy, modhs, modhs, modhs, gw, gw(l)
EA, 15, 1, X, hs, hs, hs, hs, gw, gw(l)
EA, 15, 1, X, uws, hs, hs, hs, hs, gw, gw(l)
EA, 15, 1, X, hs(l), ahs, gw, gw(l)
EA, 15, 1, X, hs(l), hs(l), gw, gw(l)
EA, 15, 1, X, hs(l), ahs, gw, gw(l)
EA, 15, 1, X, modhs, modhs, ahs, gw, gw(l)
EA, 15, 1, X, modhs, modhs, ahs, gw, gw(l)
EA, 15, 1, X, modhs(l), ahs, gw, gw(l)
EA, 15, 1, X, modhs(l), ahs, gw, gw(l)
EA, 15, 1, X, modhs(l), ahs, gw, gw(l)
EA, 15, 1, X, modhs(l), ahs, gw, gw(l)
EA, 15, 1, X, modhs(l), ahs, gw, gw(l)
EA, 15, 1, X, ahs, ahs, m(pul), m(pul)(l)
EA, 15, 1, X, ahs, ahs, gw, gw
EA, 15, 1, X, ahs(l), ahs, gw, gw(l)
EA, 15, 1, X, ahs(l), ahs, gw, gw(l)
EA, 15, 1, X, hs, hs, ahs, gw, gw(l)
EA, 15, 1, X, hs(l), ahs, gw, gw(l)
EA, 15, 1, X, hs(l), ahs, gw, gw(l)
EA, 15, 1, X, hs, hs, hs, gw, gw(l)
EA, 15, 1, X, hs, hs, hs, gw, gw(l)
EA, 15, 1, X, hs, hs, hs, gw, gw(l)
NC, 16, 1, X, modhs, modhs, modhs, gw, gw(l)
NC, 16, 1, X, modhs(l), modhs, gw, gw(l)
NC, 16, 1, X, modhs(l), modhs, gw(l)
NC, 16, 1, X, modhs(l), modhs, gw, gw(l)
NC, 16, 1, X, modhs(l), modhs, gw, gw(l)
NC, 16, 1, X, modhs(l), modhs, gw, gw(l)
NC, 16, 1, X, modhs, modhs, modhs, agr(pul), gw(l)
NC, 16, 1, X, modhs(l), modhs, agr(pul), gw(l)
NC, 16, 1, X, modhs(l), modhs, agr(pul), gw(l)
NC, 16, 1, X, modhs(l), modhs, agr(pul), gw(l)
NC, 16, 1, X, modhs, modhs, modhs, agr(pul), gw(l)
NC, 16, 1, X, modhs, modhs, agr(pul), gw(l)
NC, 16, 1, X, modhs, modhs, modhs, agr(pul), gw(l)
NC, 16, 1, Y, hs, ahs, ahs, gw, gw(l)
NC, 16, 1, Z, modhs, ahs, am(pul), gw(l)
NC, 16, 1, Z, dhs, ahs, hs, gw, gw(l)
NC, 16, 1, Z, ahs(l), ahs, gw, gw(l)
NC, 16, 1, Z, hs(l), ahs, gw, gw(l)
NC, 16, 1, Z, hs(l), ahs, gw, gw(l)
NC, 16, 1, Z, hs(l), ahs, gw, gw(l)
NC, 16, 1, Z, modhs, ahs, gw, gw(l)
NZ, 16, 2, STBx, amm(l), am, gw, gw(l)
NZ, 16, 2, STBx, amm(l), am, gw, gw(l)
NZ, 16, 2, STBx, am(l), am, gw, gw(l)
NZ, 16, 2, STBx, amm(l), am, gw, gw(l)
NZ, 16, 2, STBx, am(l), am, gw, gw(l)
NZ, 16, 2, STBx, am(l), am, gw, gw(l)
NZ, 16, 2, STBx, am(l), am, gw, gw(l)
NZ, 16, 2, STBx, am(l), am, gw, gw(l)
NZ, 16, 2, STBx, am(l), am, gw(pul)
NZ, 16, 2, STBx, amm(l), am, gw, gw(l)
NZ, 16, 2, STBx, amm(l), am, gw, gw(l)
NZ, 16, 2, STBx, amm(l), am, gw, gw(l)
NZ, 16, 2, STBx, am(l), am, gw, gw(l)
NZ, 16, 2, STBx, amm(l), am, gw, gw(l)
NZ, 16, 2, STBx, am(l), am, gw, gw(l)
NZ, 16, 2, STBx, am(l), am, gw, gw(l)
NZ, 16, 2, STBx, am(l), am, gw, gw(l)
NZ, 16, 2, STBy, am(l), am, gw, gw(l)
NZ, 16, 2, STBy, am(l), am, gw, gw(l)
NZ, 16, 2, STBy, amm(l), am, gw, gw(l)
NZ, 16, 2, STBy, am(l), am, gw, gw(l)
NZ, 16, 2, STBy, am(l), am, gw, gw(l)
NZ, 16, 2, STBy, am(l), am, gw, gw(l)
NZ, 16, 2, STBy, am(l), am, gw, gw(l)
NZ, 16, 2, STBy, am(l), am, gw, gw(l)
NZ, 16, 2, STBz, am(l), am, gw, gw(l)
NZ, 16, 2, STBz, am(l), am, gw, gw(l)
NZ, 16, 2, STBz, am(l), am, gw, gw(l)
NZ, 16, 2, STBz, am(l), am, gw, gw(l)
NZ, 16, 2, STBz, am(l), am, gw, gw(l)
NZ, 16, 2, STBz, am(l), am, gw, gw(l)
NZ, 16, 2, STBz, am(l), am, gw, gw(l)
NZ, 16, 2, STBz, amm(l), am, gw, gw(l)
NZ, 16, 2, STBz, am(l), am, gw, gw(l)
NZ, 16, 2, STBz, amm(l), am, gw, gw(l)
NZ, 16, 2, STBz, am(l), am, gw, gw(l)
NZ, 16, 2, STBz, am(l), am, gw, gw(l)
NZ, 16, 2, STBz, am(l), am, gw, gw(l)
NZ, 16, 2, STBz, am(l), am, gw, gw(l)
NZ, 16, 2, STBz, am(l), am, gw, gw(l)
NZ, 16, 2, STBz, am(l), am, gw, gw(l)
NZ, 16, 2, STBz, am(l), am, gw, gw(l)
NZ, 16, 2, CSx, am(l), am, gw, gw(l)
NZ, 16, 2, CSx, am(l), am, gw, gw(l)
NZ, 16, 2, CSx, am(l), am, gw, gw(l)
NZ, 16, 2, CSx, am(l), am, gw, gw(l)
NZ, 16, 2, CSx, am(l), am, gw, gw(pul)(l)
NZ, 16, 2, CSx, am(l), am, gw, gw(pul)(l)
NZ, 16, 2, CSx, am(l), am, gw, gw
NZ, 16, 2, CSy, am(l), am, gw(l)
NZ, 16, 2, CSy, am(l), am, gw(l)
NZ, 16, 2, CSy, am(l), am, gw, gw(l)
NZ, 16, 2, CSy, am(l), am, gw(l)
NZ, 16, 2, CSy, am(l), am, gw, gw(l)
NZ, 16, 2, CSy, am, am, am, gw, gw(l)
NZ, 16, 2, CSy, am, am, am, am, gw, gw(l)
NZ, 16, 2, CSy, am, am, am, gw(l)
EA, 15, 2, X, am(l), am, gw, gw(l)
EA, 15, 2, X, am(l), am, gw, gw(l)
EA, 15, 2, X, am(l), am, gw, gw(l)
EA, 15, 2, X, am(l), am, gw, gw(l)
EA, 15, 2, X, am(l), am, gw, gw(l)
NC, 16, 2, Z, modhs, am, gw, gw(l)
NZ, 16, 3, STBx, dm, w, w, w, w, dm, w, w, w, sq, w, dm(l)
NZ, 16, 3, STBx, nm, w, w, sq, w, w, w, dm, w, w, w, w, w, dm
NZ, 16, 3, STBx, dm, w, w, w, w, sq, w, dm, w, w, w, sq, w, dm(l)
NZ, 16, 3, STBx, nm, w, w, w, w, w, dm, w, w, sq, w, w, dm(l)
NZ, 16, 3, STBx, dm, w, w, w, w, w, dm, w, w, sq, w, sq, w, w, dm(l)
NZ, 16, 3, STBx, dm, w, w, w, w, w, w, dm, w, w, w, sq, w, w, w, dmm
NZ, 16, 3, STBx, nm, w, w, w, w, w, dm, w, w, w, w, w, dmm
NZ, 16, 3, STBx, dm, w, w, w, w, w, dm, w, w, w, w, w, dm
NZ, 16, 3, STBx, dm, w, w, w, w, w, dm, w, w, w, w, w, dm
NZ, 16, 3, STBx, dm, w, w, w, w, dm, w, w, w, w, w, dm(l)
NZ, 16, 3, STBy, nm, w, w, w, w, w, nm, w, w, w, w, w, w, dm
NZ, 16, 3, STBy, dm, w, w, w, w, w, w, nm, w, w, sq, w, w, w, w, dm
NZ, 16, 3, STBy, dm, w, w, w, w, w, w, dm, w, w, w, w, w, w, w, dm
NZ, 16, 3, STBy, dm, w, w, sq, w, sq, w, w, nm, w, w, w, w, w, w, dm
NZ, 16, 3, STBy, nm, w, w, w, w, w, w, dm, w, w, w, w, w, w, dm
NZ, 16, 3, STBy, dm, sq, w, w, w, w, w, dm, w, w, w, w, w, w, dm
NZ, 16, 3, STBy, dm, w, w, w, w, w, w, dm, w, w, w, w, w, dm
NZ, 16, 3, STBy, dm, w, w, w, w, dm, w, w, w, w, sq, w, sq, dm
NZ, 16, 3, STBy, dm, w, w, w, w, w, w, dm, w, w, w, w, w, w, dm
NZ, 16, 3, STBy, nm, w, w, w, w, nm, w, w, w, w, w, w, dm
NZ, 16, 3, STBz, nm, w, sq, w, sq, w, sq, w, sq, w, sq, nm, w, sq, w, sq, w, sq, w, sq, w, sq, w, sq, dm
NZ, 16, 3, STBz, dm, w, sq, w, sq, w, sq, w, sq, w, sq, dm, w, sq, w, sq, w, sq, w, sq, w, sq, dm
NZ, 16, 3, STBz, dm, w, sq, w, sq, sq, w, sq, w, sq, dm, w, sq, w, sq, sq, sq, w, sq, w, sq, dm
NZ, 16, 3, STBz, dm, w, sq, w, sq, w, sq, w, sq, w, sq, nm, w, sq, w, sq, w, sq, w, sq, w, sq, dm
NZ, 16, 3, STBz, dm, w, sq, w, sq, w, sq, w, sq, w, sq, dm, w, sq, w, sq, w, sq, sq, sq, w, sq, w, sq, dm
NZ, 16, 3, STBz, dm, w, sq, w, sq, w, sq, w, w, sq, w, sq, nm, w, sq, w, sq, w, sq, w, sq, w, sq, w, sq, w, sq, dmm
NZ, 16, 3, STBz, dm, w, sq, w, sq, w, sq, w, sq, w, sq, w, sq, dm, w, sq, w, sq, w, sq, w, sq, w, sq, w, sq, dm
NZ, 16, 3, STBz, dm, w, sq, w, sq, w, sq, w, sq, w, sq, w, sq, nm, w, sq, w, sq, w, sq, w, sq, w, sq, w, sq, dmm
NZ, 16, 3, STBz, nm, w, sq, w, sq, w, sq, w, sq, w, sq, w, sq, dm, w, sq, w, sq, w, sq, w, sq, w, sq, w, sq, dm
NZ, 16, 3, CSx, nm, w, w, w, w, w, nm, w, w, w, w, w, w, dm
NZ, 16, 3, CSx, nm, w, w, w, w, w, nm, w, w, w, w, w, dm
NZ, 16, 3, CSx, nm, w, w, w, w, w, nm, w, w, w, w, w, dm
NZ, 16, 3, CSx, nm, w, w, w, w, nm, w, w, w, w, w, dm
NZ, 16, 3, CSx, nm, w, w, w, w, w, nm, w, w, w, dm
NZ, 16, 3, CSx, dm, w, w, w, w, w, dm, w, w, w, w, w, w, dm
NZ, 16, 3, CSx, dm, w, w, w, w, w, dm, w, w, w, w, w, w, dm
NZ, 16, 3, CSx, dm, w, w, w, w, dm, w, w, w, w, w, w, dm
NZ, 16, 3, CSx, nm, w, w, w, w, nm, w, w, w, w, w, dm
NZ, 16, 3, CSx, nm, w, w, w, nm, w, w, w, w, w, dm
NZ, 16, 3, CSx, dm, w, w, w, w, dm, w, w, w, w, w, dm
NZ, 16, 3, CSx, dm, w, w, w, w, dm, w, w, w, w, dm
NZ, 16, 3, CSy, m, w, w, sq, w, w, nm, w, sq, w, sq, w, w, w, dm
NZ, 16, 3, CSy, m, w, w, sq, w, w, w, nm, w, w, sq, w, sq, w, w, dm
NZ, 16, 3, CSy, dm, w, sq, w, w, w, dm, w, w, w, w, w, w, w, dm
NZ, 16, 3, CSy, dm, w, w, w, w, w, w, nm, w, w, w, w, w, w, nm
NZ, 16, 3, CSy, nm, w, w, sq, w, w, dm, w, w, w, w, w, w, nm
NZ, 16, 3, CSy, dm, w, w, w, w, w, nm, w, w, w, w, w, w, w, dmm
NZ, 16, 3, CSy, nm, w, w, w, w, w, nm, w, w, w, w, w, w, w, dm
NZ, 16, 3, CSy, dm, w, w, w, w, w, w, w, nm, w, w, w, w, w, w, dm
NZ, 16, 3, CSy, dm, w, w, w, w, w, w, nm, w, w, w, w, w, dm
EA, 15, 3, X, dm, w, w, w, sq, w, sq, w, dm, w, w, w, w, w, dm
EA, 15, 3, X, dm, w, w, w, sq, w, sq, w, dm, w, sq, w, sq, w, sq, w, sq, w, sq, w, sq, dm
EA, 15, 3, X, dm, w, w, w, sq, w, sq, w, dm, w, sq, w, sq, w, sq, w, sq, w, sq, dm
EA, 15, 3, X, dm, w, w, w, w, dm, w, sq, w, sq, w, sq, w, sq, w, sq, w, sq, dm
EA, 15, 3, X, dm, w, sq, w, w, sq, w, sq, dm, w, w, sq, w, sq, w, sq, w, w, dm
EA, 15, 3, X, dm, w, sq, w, sq, w, sq, w, w, dm, w, sq, w, sq, w, sq, w, sq, w, sq, nm(l)
EA, 15, 3, X, dm, w, sq, w, sq, w, sq, w, sq, dm, w, sq, w, sq, w, sq, w, sq, dm
EA, 15, 3, X, dm, w, sq, w, sq, w, sq, w, sq, dm, w, w, w, sq, w, sq, dm
EA, 15, 3, X, dm, w, sq, w, sq, w, sq, w, sq, dm, w, sq, w, sq, w, sq, w, sq, w, dm
EA, 15, 3, X, dm, w, sq, w, sq, w, w, dm, w, sq, w, sq, w, sq, w, sq, w, sq, dm
EA, 15, 3, X, dm, w, sq, w, sq, w, sq, w, sq, dm, w, sq, w, sq, w, sq, w, sq, w, sq, dm
EA, 15, 3, X, dm, w, sq, w, sq, w, sq, w, sq, w, sq, dm, w, sq, w, sq, w, sq, w, sq, w, sq, dm
EA, 15, 3, X, dm, w, sq, w, sq, w, sq, w, sq, w, sq, dm
EA, 15, 3, X, dm, w, w, w, w, dm, w, w, w, w, w, w, dm
EA, 15, 3, X, dm, w, w, w, w, w, dm, w, w, w, w, w, dm
EA, 15, 3, X, dm, w, w, w, w, w, dm, w, w, w, w, w, w, dm
EA, 15, 3, X, dm, w, w, w, w, dm, w, w, w, w, w, dm
EA, 15, 3, X, dm, w, sq, w, sq, w, sq, w, sq, w, sq, dm, w, sq, w, sq, w, w, w, am(l)
EA, 16, 3, X, am, sq, w, sq, w, sq, w, sq, w, sq, w, nm(pul), sq, w, sq, w, sq, w, sq, w, sq, w, mm(pul)(l)
EA, 16, 3, X, nm(pul), sq, w, sq, w, sq, w, sq, w, nm(pul), sq, w, sq, w, sq, w, sq, w, mm(pul)(l)
EA, 16, 3, X, nm(pul), sq, w, sq, w, sq, w, sq, w, m(pul), sq, w, sq, w, sq, w, sq, w, mm(pul)(l)
EA, 16, 3, X, m(pul), w, w, w, w, w, m(pul), w, w, w, w, m(pul)(l)
EA, 16, 3, X, m, sq, w, sq, w, sq, w, nm(pul), w, w, sq, w, sq, w, sq, w, m(pul)(l)
EA, 16, 3, X, m(pul), sq, w, sq, w, sq, w, sq, w, nm(pul), sq, w, sq, w, sq, w, sq, w, sq, w, m(pul)(l)
EA, 16, 3, X, m(pul), sq, w, sq, w, sq, w, sq, w, nm(pul), sq, w, sq, w, sq, w, sq, w, m(pul)(l)
EA, 16, 3, X, m(pul), sq, w, sq, w, sq, w, sq, w, nm(pul), sq, w, sq, w, sq, w, sq, w, m(pul)
EA, 16, 3, X, nm(pul), sq, w, sq, w, sq, w, sq, w, m(pul), sq, w, sq, w, sq, w, w, m(pul)(l)
EA, 16, 3, X, nm(pul), sq, w, sq, w, sq, w, w, sq, w, w, w, w, m(pul), sq, w, w, sq, w, w, w, sq, w, w, m(pul)(l)
EA, 16, 3, X, nm(pul), sq, w, sq, w, w, sq, w, sq, w, w, m(pul), sq, sq, w, w, sq, w, sq, w, sq, w, m(pul)(l)
EA, 16, 3, X, m(pul), sq, w, sq, w, sq, w, m(pul), w, w, w, m(pul)
EA, 16, 3, X, m(pul), sq, w, w, w, w, m(pul), w, w, w, w, w, mm(pul)
EA, 16, 3, X, m(pul), w, w, w, w, w, m(pul), w, w, w, w, w, mm(pul)
EA, 16, 3, X, m(pul), w, w, w, w, m(pul), w, w, w, w, mm(pul)
EA, 16, 3, X, m(pul), w, w, w, m(pul), w, w, w, w, mm(pul)
EA, 16, 3, X, m(pul), w, w, w, mm(pul), w, w, w, mm(pul)
EA, 16, 3, X, m(pul), w, w, w, w, m(pul), w, w, w, w, w, m(pul)
EA, 16, 3, X, m(pul), w, w, w, w, m(pul), w, w, w, m(pul)
EA, 16, 3, X, m(pul), w, w, w, w, w, m(pul), m(pul), w, w, w, w, w, m(pul)
EA, 16, 3, X, mm, sq, w, w, sq, w, sq, w, mm, w, w, w, sq, w, mm
EA, 16, 3, X, mm, w, sq, w, w, sq, w, mm, sq, w, sq, w, sq, w, sq, w, mm
EA, 16, 3, X, mm, sq, w, sq, w, sq, w, mm, sq, w, sq, w, w, sq, w, mm
EA, 16, 3, X, am, sq, w, sq, w, sq, w, am, sq, w, sq, w, sq, w, mm
EA, 16, 3, X, mm, sq, w, sq, w, sq, w, sq, mm, sq, w, sq, w, sq, w, sq, w, mm
EA, 16, 3, X, mm, sq, w, sq, w, sq, w, sq, w, mm, sq, w, sq, w, sq, w, mm
EA, 16, 3, Y, m(pul), sq, w, sq, w, sq, w, m(pul), sq, w, sq, w, sq, w, sq, w, m(pul)
EA, 16, 3, Y, m(pul), sq, w, sq, w, sq, w, m(pul), sq, w, sq, w, sq, w, m(pul)
EA, 16, 3, Y, m(pul), sq, w, sq, w, sq, w, m(pul), sq, w, sq, w, sq, w, m(pul)
EA, 16, 3, Y, m(pul), sq, w, sq, w, sq, w, m(pul), sq, w, sq, w, sq, w, sq, w, m(pul)
EA, 16, 3, Y, m(pul), sq, w, sq, w, sq, w, m(pul), sq, w, sq, w, sq, w, sq, w, m(pul)
EA, 16, 3, Y, m(pul), sq, w, sq, w, sq, w, m(pul), sq, w, sq, w, sq, w, sq, w, m(pul)
EA, 16, 3, Y, m(pul), sq, w, sq, w, sq, w, m(pul), sq, w, sq, w, sq, w, sq, w, m(pul)
EA, 16, 3, Y, m(pul), sq, w, sq, w, sq, w, m(pul), sq, w, sq, w, sq, w, m(pul)
EA, 16, 3, Y, m(pul), sq, w, sq, w, sq, w, m(pul), sq, w, sq, w, sq, w, m(pul)
EA, 16, 3, Y, m(pul), sq, w, sq, w, sq, w, m(pul), sq, w, sq, w, sq, w, m(pul)
EA, 16, 3, Y, m(pul), sq, w, sq, w, sq, w, m(pul), sq, w, sq, w, sq, w, m(pul)
EA, 16, 3, Y, m(pul), sq, w, sq, w, sq, w, m(pul), sq, w, sq, w, sq, w, m(pul)
EA, 16, 3, Y, m(pul), sq, w, sq, w, sq, w, m(pul), sq, w, sq, w, sq, w, m(pul)
EA, 16, 3, Y, m(pul), sq, w, sq, w, sq, w, m(pul), sq, w, sq, w, sq, w, sq, w, m(pul)
EA, 16, 3, Y, m(pul), sq, w, sq, w, sq, w, m(pul), sq, w, sq, w, sq, w, sq, w, m(pul)
EA, 16, 3, Y, m(pul), sq, w, sq, w, sq, w, m(pul), sq, w, sq, w, sq, w, sq, w, m(pul)
EA, 16, 3, Y, m(pul), sq, w, sq, w, sq, w, m(pul), sq, w, sq, w, sq, w, sq, w, m(pul)
EA, 16, 3, Y, m(pul), sq, w, sq, w, sq, w, m(pul), sq, w, sq, w, sq, w, sq, w, m(pul)
EA, 16, 3, Y, m(pul), sq, w, sq, w, sq, w, m(pul), sq, w, sq, w, sq, w, m(pul)
EA, 16, 3, Y, m(pul), sq, w, sq, w, sq, w, m(pul), sq, w, sq, w, sq, w, sq, w, m(pul)
EA, 16, 3, Y, m(pul), sq, w, sq, w, sq, w, m(pul), sq, w, sq, w, sq, w, sq, w, m(pul)
EA, 16, 3, Y, m(pul), sq, w, sq, w, sq, w, m(pul), sq, w, sq, w, sq, w, m(pul)
EA, 16, 3, Y, m(pul), sq, w, sq, w, sq, w, m(pul), sq, w, sq, w, sq, w, sq, w, m(pul)
EA, 16, 3, Y, m(pul), sq, w, sq, w, sq, w, m(pul)
EA, 16, 3, Y, m(pul), sq, w, sq, w, sq, w, m(pul), sq, w, sq, w, sq, w, m(pul)
EA, 16, 3, Y, m(pul), sq, w, sq, w, sq, w, sq, w, m(pul), sq, w, sq, w, sq, w, sq, w, m(pul)
EA, 16, 3, Y, m(pul), sq, w, sq, w, sq, w, sq, w, m(pul), sq, w, sq, w, sq, w, sq, w, m(pul)
EA, 16, 3, Y, m(pul), sq, w, sq, w, sq, w, sq, w, m(pul), sq, w, sq, w, sq, w, m(pul)
EA, 16, 3, Y, m(pul), sq, w, sq, w, sq, w, m(pul), sq, w, sq, w, sq, w, m(pul)
EA, 16, 3, Y, m(pul), sq, w, sq, w, sq, w, m(pul), sq, w, sq, w, sq, w, m(pul)
EA, 16, 3, Y, m(pul), sq, w, sq, w, sq, w, m(pul), sq, w, sq, w, sq, w, sq, w, m(pul)
EA, 16, 3, Y, m(pul), sq, w, sq, w, sq, w, sq, w, m(pul), sq, w, sq, w, sq, w, sq, w, m(pul)
EA, 16, 3, Y, m(pul), sq, w, sq, w, sq, w, m(pul), sq, w, sq, w, sq, w, m(pul)
EA, 16, 3, Z, m(pul), w, w, m(pul), w, w, w, w, m(pul)
EA, 16, 3, Z, m(pul), w, w, sq, w, sq, w, sq, w, m(pul), sq, w, sq, w, sq, w, sq, w, sq, w, m(pul)
EA, 16, 3, Z, m(pul), sq, w, sq, w, sq, w, sq, w, sq, w, m(pul), sq, w, sq, w, sq, w, sq, w, m(pul)
EA, 16, 3, Z, m(pul), sq, w, sq, w, sq, w, sq, w, m(pul), sq, w, sq, w, sq, w, sq, w, m(pul)
EA, 16, 3, Z, m(pul), sq, w, sq, w, sq, w, sq, w, m(pul), sq, w, sq, w, sq, w, m(pul)
EA, 16, 3, Z, m(pul), sq, w, sq, w, sq, w, m(pul), sq, w, sq, w, sq, w, sq, w, m(pul)
EA, 16, 3, Z, m(pul), sq, w, sq, w, sq, w, m(pul), sq, w, sq, w, sq, w, sq, w, m(pul)
EA, 16, 3, Z, m(pul), sq, w, sq, w, sq, w, sq, w, m(pul), sq, w, sq, w, sq, w, sq, w, sq, w, m(pul)
EA, 16, 3, Z, m(pul), sq, w, sq, w, sq, w, sq, w, m(pul), sq, w, sq, w, sq, w, sq, w, sq, w, m(pul)
EA, 16, 3, Z, m(pul), sq, w, sq, w, sq, w, sq, w, m(pul), sq, w, sq, w, sq, w, sq, w, m(pul)
EA, 16, 3, Z, m(pul), w, w, w, m(pul), sq, w, sq, w, sq, w, sq, w, w, m(pul)
EA, 16, 3, Z, m(pul), sq, w, sq, w, sq, w, sq, w, m(pul), sq, w, sq, w, sq, w, sq, w, sq, w, m(pul)
EA, 17, 3, X, am(pul), am(s), w, w, w, w, mm(pul), w, w, w, w, w, w, am(pul), am(pul)(s)
EA, 17, 3, X, am(pul), am(s), w, w, w, w, w, w, mm(pul), w, w, w, w, w, am(pul), am(pul)(s)
EA, 17, 3, X, m(pul), w, w, w, w, mm(pul), w, w, w, w, w, mm(pul)
EA, 17, 3, X, m(pul), w, w, w, w, sq, w, sq, w, mm(pul), w, w, w, w, w, w, mm(pul)(l)
EA, 17, 3, X, mm(pul), w, sq, w, w, sq, w, w, mm(pul), w, w, w, w, w, w, w, mm(pul)(l)
EA, 17, 3, X, am(pul), w, w, w, w, am(pul), w, w, w, w, sq, w, am(pul)(l)
EA, 17, 3, X, am(pul), w, w, w, w, w, w, am(pul), w, sq, w, sq, w, sq, w, sq, w, am(pul)(l)
EA, 17, 3, X, am(pul), sq, w, sq, w, sq, w, sq, w, am(pul), am(pul)(s), sq, w, sq, w, sq, w, sq, w, m(pul)(l)
EA, 17, 3, X, mm(pul), w, sq, w, w, w, mm(pul), w, w, w, w, w, w, mm(pul)
EA, 17, 3, X, mm(pul), w, sq, w, sq, w, sq, w, w, w, mm(pul), w, w, w, w, w, w, mm(pul)
EA, 17, 3, X, mm(pul), sq, w, sq, w, sq, w, w, w, mm(pul), sq, w, sq, w, sq, w, w, w, mm(pul)
EA, 17, 3, X, m(pul), w, w, w, w, m(pul), w, w, w, w, w, m(pul)(l)
EA, 17, 3, X, m(pul), w, w, w, w, w, m(pul), sq, w, sq, w, sq, w, sq, w, sq, w, w, mm(pul)(l)
EA, 17, 3, X, m(pul), sq, w, sq, w, sq, w, sq, w, w, am(pul), sq, w, sq, w, w, sq, w, sq, w, sq, w, am(pul), am(pul)
EA, 17, 3, X, am(pul), am(pul), w, w, w, w, am(pul), am(pul), w, w, w, w, w, mm(pul)
EA, 17, 3, X, am(pul), am(pul), w, w, sq, w, w, w, am(pul), am(pul), w, w, w, w, w, mm(pul)
EA, 17, 3, Y, m(pul), m(pul), w, w, mm(pul), w, sq, w, w, am(pul), am(pul)
EA, 17, 3, Y, mm(pul), w, w, w, mm(pul), mm(pul), w, w, w, w, w, mm(pul)
EA, 17, 3, Y, mm(pul), w, w, w, w, mm(pul)
EA, 17, 3, Y, mm(pul), w, w, w, w, mm(pul), w, sq, w, w, w, w, mm(pul)
EA, 17, 3, Y, mm(pul), w, w, w, w, w, w, mm(pul), mm(pul), w, w, w, w, w, w, mm(pul)
EA, 17, 3, Y, am, am(s), w, w, w, w, am, am(s), w, w, w, w, w, am, am
EA, 17, 3, Y, am, am(s), w, w, w, w, am, am(s), w, w, w, w, am(pul), am
EA, 17, 3, Z, mm(pul), w, w, w, w, mm(pul), w, w, w, w, w, w, mm(pul)
EA, 17, 3, Z, mm(pul), w, w, w, w, w, w, mm(pul), w, w, w, sq, w, sq, w, w, w, mm(pul)
EA, 17, 3, Z, um, ba, w, w, w, w, mm(pul), w, w, w, w, w, w, mm(pul)
EA, 17, 3, Z, mm(pul), w, w, w, w, w, w, mm(pul), w, w, w, w, w, w, mm(pul)
EA, 17, 3, Z, mm(pul), sq, w, sq, w, sq, w, sq, w, w, mm(pul), sq, w, sq, w, sq, w, sq, w, w, w, w, mm(pul)
EA, 17, 3, Z, um, w, w, w, w, w, mm(pul), w, w, w, w, w, mm(pul)
EA, 17, 3, Z, mm(pul), w, sq, w, sq, w, sq, w, sq, w, w, mm(pul), sq, w, sq, w, sq, w, sq, w, sq, w, sq, w, mm(pul)
EA, 17, 3, Z, mm(pul), w, w, w, w, w, sq, w, mm(pul), sq, w, sq, w, sq, w, sq, w, w, sq, w, mm(pul)
EA, 17, 3, Z, mm(pul), w, w, w, w, w, sq, w, mm(pul), w(pul), w, w, w(pul), w, mm(pul)
EA, 17, 3, Z, am, w, w, w, w, am(pul), am(pul), w, w, w, w, w, w, mm(pul)
EA, 17, 3, Z, mm, w, w, w, w, w, w, mm(pul), w, w, w, w, w, w, mm(pul)
EA, 17, 3, Z, mm, w, w, w, w, w, w, w, mm(pul), w, w, w, w, w, mm(pul)
EA, 17, 3, Z, mm, w, w, w, w, w, w, mm(pul), w, w, w, w, w, w, mm(pul)
EA, 17, 3, Z, mm, w, w, w, w, w, mm(pul), w, w, w, w, w, w, mm(pul)
NC, 17, 3, Y, m(pul), agr(s), agr(s), agr(s), m(pul), agr(s), agr(s), agr(s), agr(s), m(pul)(l)
NC, 17, 3, Y, m(pul), sq, w, sq, w, sq, w, sq, w, m(pul), sq, w, sq, w, sq, w, m(pul)
NC, 17, 3, Y, m(pul), sq, w, sq, w, sq, w, m(pul), sq, w, sq, w, sq, w, m(pul)
NC, 17, 3, Y, m(pul), sq, w, sq, w, sq, w, m(pul)
NC, 17, 3, Y, m(pul), w, sq, w, sq, w, sq, w, m(pul), sq, w, sq, w, sq, w, sq, w, m(pul)
NC, 17, 3, Y, m(pul), sq, w, sq, w, sq, w, sq, w, m(pul), sq, w, sq, w, sq, w, m(pul)
NC, 17, 3, Y, m(pul), sq, w, sq, w, sq, w, m(pul), sq, w, sq, w, sq, w, m(pul)
NC, 17, 3, Y, m(pul), w, w, w, w, m(pul), sq, w, w, w, sq, w, sq, w, m(pul)
NC, 17, 3, Y, m(pul), sq, w, w, sq, w, w, m(pul), sq, w, sq, w, sq, w, m(pul)
NC, 17, 3, Y, m(pul), sq, w, sq, w, sq, w, m(pul)
NC, 17, 3, Y, m(pul), w, w, w, m(pul), w, w, w, m(pul)
NC, 17, 3, Y, m(pul), w, w, w, w, m(pul), sq, w, sq, w, w, w, w, m(pul)
NC, 17, 3, Y, nm(pul), sq, w, sq, w, w, sq, w, sq, w, nm(pul), sq, w, sq, w, sq, w, sq, w, w, m(pul)
NC, 17, 3, Y, m(pul), sq, w, sq, w, sq, w, sq, w, sq, w, m(pul), sq, w, sq, w, sq, w, m(pul)
NC, 17, 3, Y, m(pul), sq, w, sq, w, sq, w, m(pul), sq, w, sq, w, m(pul)
NC, 17, 3, Y, m(pul), w, w, w, w, m(pul), w, w, w, w, m(pul)
NC, 17, 3, Y, nm(pul), sq, w, w, w, w, m(pul), sq, w, w, w, w, m(pul)
NC, 17, 3, Y, nm(pul), sq, w, sq, w, sq, w, m(pul), sq, w, w, w, m(pul)
NC, 17, 3, Y, nm(pul), w, w, sq, w, sq, w, m(pul), sq, w, sq, w, sq, w, sq, w, m(pul)
NC, 17, 3, Y, m(pul), w, w, sq, w, m(pul), sq, w, w, sq, w, m(pul)
NC, 17, 3, Z, mm, w, w, w, w, m(pul), w, w, w, w, m(pul)
NC, 17, 3, Z, m(pul), w, w, w, m(pul)
NC, 17, 3, Z, m(pul), w, w, w, w, m(pul), w, w, w, w, m(pul)
NC, 17, 3, Z, m(pul), w, w, w, w, m(pul)
NC, 17, 3, Z, m(pul), w, w, w, w, w, m(pul), w, w, w, m(pul)
NC, 17, 3, Z, m(pul), sq, w, sq, w, sq, w, m(pul), sq, w, sq, w, sq, w, sq, w, m(pul)
NC, 17, 3, Z, m(pul), sq, w, sq, w, sq, w, m(pul), sq, w, sq, w, sq, w, sq, w, m(pul)
NC, 17, 3, Z, m(pul), sq, w, sq, w, sq, w, m(pul), sq, w, sq, w, sq, w, sq, w, m(pul)
NC, 17, 3, Z, m(pul), sq, w, sq, w, sq, w, m(pul), sq, w, sq, w, sq, w, m(pul)
NC, 17, 3, Z, m(pul), sq, w, sq, w, m(pul), sq, w, sq, w, sq, w, m(pul)
NC, 17, 3, Z, m(pul), w, w, w, w, m(pul), w, w, w, w, w, m(pul)
NC, 17, 3, Z, m(pul), w, w, w, w, m(pul), w, w, w, w, m(pul)
NC, 17, 3, Z, m(pul), w, w, w, sq, w, sq, w, m(pul), w, w, w, sq, w, sq, w, m(pul)
NC, 17, 3, Z, m(pul), w, w, w, w, m(pul), w, w, w, m(pul)
NC, 17, 3, Z, m(pul), w, w, m(pul)
NC, 17, 3, Z, m(pul), w, w, w, w, m(pul), w, w, w, w, m(pul)
NC, 17, 3, Z, m(pul), w, w, w, w, m(pul)
NC, 17, 3, Z, m(pul), w, w, sq, w, sq, m(pul), m(pul), w, w, sq, w, sq, m(pul)
NC, 17, 3, Z, m(pul), w, w, w, m(pul)
NC, 17, 3, X, mm(pul), sq, w, sq, w, sq, w, sq, w, sq, w, mm(pul), sq, w, sq, w, sq, w, sq, w
NC, 17, 3, X, mm(pul), sq, w, sq, w, sq, w, sq, w, sq, w, mm(pul), sq, w, sq, w, sq, w, sq, w, sq, w
NC, 17, 3, X, mm(pul), sq, w, sq, w, sq, w, sq, w, mm(pul), ba, ba, ba
NC, 16, 3, X, nm, w, sq, w, sq, w, sq, w, sq, w, nm, w, sq, w, sq, w, sq, w, sq, w, dm
NC, 16, 3, X, dm, w, w, sq, w, w, w, dm, w, w, w, w, w, w, nm
NC, 16, 3, X, dm, w, sq, w, w, w, sq, w, dm, w, w, sq, w, w, w, dmm
NC, 16, 3, X, nm, w, sq, w, sq, w, sq, w, sq, w, nm, w, sq, w, sq, w, sq, w, sq, w, sq, w, dm
NC, 16, 3, Y, dm, w, w, w, w, w, dm, w, w, w, w, w, w, dm
NC, 16, 3, Y, dm, w, w, w, w, w, dm, w, w, w, sq, w, w, w, dm
NC, 16, 3, Y, dm, w, w, sq, w, sq, w, w, dm, w, w, w, w, w, dm
NC, 16, 3, Z, dm, w, sq, w, sq, w, sq, w, w, dm, w, w, w, w, w, w, w, dm
EA, 16, 3b, X, nm(pul), ba, ba, ba, ba, ba, nm(pul), ba, ba, ba, ba, ba, nm(pul)
EA, 16, 3b, X, nm(pul), ba, ba, ba, ba, nm(pul), ba, ba, ba, ba, am(pul)
EA, 16, 3b, X, nm, ba, ba, ba, ba, ba, nm, ba, ba, ba, ba, mm
EA, 16, 3b, X, m(pul), ba, ba, ba, ba, ba, m(pul), ba, ba, ba, ba, mm
EA, 16, 3b, Y, m(pul), ba, ba, ba, ba, ba, m(pul), ba, ba, ba, ba, m(pul)
EA, 16, 3b, Y, m(pul), ba, ba, ba, ba, m(pul), ba, ba, ba, ba, m(pul)
EA, 16, 3b, Y, m, ba, ba, ba, ba, m, ba, ba, ba, ba, m(pul)
EA, 16, 3b, Y, gr, ba, ba, ba, ba, m, ba, ba, ba, ba, ba, mm(l)
EA, 16, 3b, Y, m(pul), ba, ba, ba, ba, ba, m(pul), ba, ba, ba, ba, ba, m(pul)
EA, 16, 3b, Y, m(pul), ba, ba, ba, ba, m(pul), ba, ba, ba, ba, m(pul)
EA, 16, 3b, Y, m(pul), ba, ba, ba, ba, m(pul), ba, ba, ba, ba, m(pul)
EA, 16, 3b, Y, m(pul), ba, ba, ba, ba, m(pul), ba, ba, ba, ba, m(pul)
EA, 16, 3b, Y, m(pul), ba, ba, ba, ba, m(pul), ba, ba, ba, ba, m(pul)
EA, 16, 3b, Y, m(pul), ba, ba, ba, ba, m(pul), ba, ba, ba, ba, m(pul)
EA, 16, 3b, Y, m(pul), ba, ba, ba, ba, m(pul), ba, ba, ba, m(pul)
EA, 16, 3b, Y, m(pul), ba, ba, ba, m(pul), ba, ba, ba, m(pul)
EA, 16, 3b, Z, m(pul), ba, ba, ba, ba, m(pul), ba, ba, ba, ba, m(pul)
EA, 16, 3b, Z, m(pul), ba, ba, ba, ba, ba, m(pul), ba, ba, ba, ba, m(pul)
EA, 16, 3b, Z, m(pul), ba, ba, ba, ba, ba, m(pul), ba, ba, ba, ba, m(pul)
EA, 16, 3b, Z, m(pul), ba, ba, ba, ba, ba, m(pul), ba, ba, ba, ba, ba, m(pul)
EA, 16, 3b, Z, m(pul), ba, ba, ba, ba, ba, m(pul), ba, ba, ba, ba, m(pul)
EA, 16, 3b, Z, m(pul), ba, ba, ba, ba, m(pul), ba, ba, ba, ba, ba, ba, ba, m(pul)
EA, 17, 3b, X, mm(pul), ba, ba, ba, ba, ba, ba, m(pul), am(pul)(s), ba, ba, ba, ba, ba, ba, ba, am(pul), am(pul)(s)
EA, 17, 3b, X, am(pul), am(s), ba, ba, ba, ba, ba, ba, am(pul), am(pul)(s), ba, ba, ba, ba, ba, ba, am(pul), am(pul)(s)
EA, 17, 3b, X, mm(pul), ba, ba, ba, ba, ba, ba, mm(pul), ba, ba, ba, ba, ba, ba, mm(pul)
EA, 17, 3b, Y, am(pul), am(pul)(s), w, w, w, w, am(pul), am(pul), am(pul), ba, ba, ba, ba, ba, ba, ba, am(pul), am(pul)
EA, 17, 3b, Y, am(pul), am(pul)(s), ba, ba, ba, ba, ba, ba, mm(pul)
EA, 17, 3b, Y, am(pul), am(pul)(s), ba, ba, ba, ba, am(pul), am(pul)(s), ba, ba, ba, ba, am(pul), am(pul)
EA, 17, 3b, Y, mm(pul), ba, ba, ba, ba, ba, ba, mm(pul), mm(pul), ba, ba, ba, ba, ba, ba, mm(pul)
EA, 17, 3b, Y, am(pul), am(pul)(s), ba, ba, ba, ba, mm(pul), am(s), am(s), am(s), am(pul)
EA, 17, 3b, Y, am(pul), ba, ba, ba, ba, ba, ba, ba, ba, mm(pul)
EA, 17, 3b, Z, mm(pul), w, w, w, ba(pul), w, ba(pul), w, mm(pul), ba(pul), w, w, ba(pul), w
EA, 17, 3b, Z, mm(pul), w, w, w, w, sq, w, w, mm(pul), ba(pul), w, ba, ba(pul), w, am(pul), w
EA, 17, 3b, Z, mm(pul), w(pul), w, w(pul), w, mm(pul), w(pul), w, w(pul), w
NC, 17, 3b, X, mm(pul), ba, ba, ba, mm(pul), ba, ba, ba, ba, mm(pul), mm(l)
NC, 17, 3b, X, mm(pul), ba, ba, ba, ba, mm(pul), mm(l)
NC, 17, 3b, X, mm(pul), ba, ba, ba, ba, ba, mm(pul), mm(l)
NC, 17, 3b, X, mm(pul), ba, ba, ba, ba, mm(pul), mm(l)
NC, 17, 3b, X, mm(pul), ba, ba, ba, mm(pul), ba, ba, ba, ba, ba, mm(l)
NC, 17, 3b, X, mm(pul), ba, ba, ba, ba, mm(pul), mm(l)
NC, 17, 3b, Y, m(pul), agr(s), agr(s), agr(s), m(pul), agr(s), agr(s), ba
NC, 17, 3b, Y, m(pul), ba, ba, ba, ba, m(pul), ba, ba, ba(pul), m(pul)
NC, 17, 3b, Y, m(pul), ba, ba, ba, ba
NC, 17, 3b, Y, m(pul), ba, ba, ba, m(pul), ba, ba, ba
NC, 17, 3b, Y, m(pul), ba, ba, ba, ba, m(pul), ba, ba, ba, ba, ba, m(pul)
NC, 17, 3b, Y, nm(pul), ba, ba, ba, m(pul), ba, ba, ba, ba, m(pul)
NC, 17, 3b, Z, m(pul), ba, ba, ba, ba, ba, m(pul), ba, ba, ba, ba, ba
NC, 17, 3b, Z, m(pul), ba, ba, ba, ba, ba, m(pul), ba, ba, ba, ba, ba
NC, 17, 3b, Z, m(pul), ba, ba, ba, ba, ba, m(pul), ba, ba, ba, ba, ba
NC, 17, 3b, Z, m(pul), ba, ba, ba, ba, ba, ba, ba, m(pul), ba, ba, ba, ba, ba
NC, 17, 3b, Z, m(pul), ba, ba, ba, ba, ba, m(pul), ba, ba, ba, ba, ba
NC, 17, 3b, Z, m(pul), ba, ba, ba, ba, ba, m(pul), ba, ba, ba, ba, ba
NC, 17, 3b, Z, m(pul), ba, ba, ba, m(pul), mm(l)
NC, 17, 3b, Z, m(pul), ba, ba, ba, ba, ba, m(pul), ba, ba, ba, ba
NC, 17, 3b, Z, m(pul), ba, ba, ba, ba, m(pul), ba, ba, ba, ba
NC, 17, 3b, Z, m(pul), ba, ba, ba, ba, m(pul), ba, ba, ba, ba
NC, 17, 3b, Z, m(pul), ba, ba, ba, ba, m(pul), ba, ba, ba, ba
NC, 17, 3b, Z, m(pul), ba, ba, ba, m(pul), mm(l)
NC, 17, 3b, Z, m(pul), ba, ba, ba, ba, ba, m(pul), ba, ba, ba
NC, 17, 3b, Z, m(pul), ba, ba, ba, ba, ba, m(pul), mm(l)
NC, 17, 3b, Z, m(pul), ba, ba, ba, ba, ba, m(pul), mm(l), m(pul), ba, ba, ba, ba, m(pul), mm(l)
NC, 17, 3b, X, mm(pul), w, w, w, w, mm(pul), w, w, w
NZ, 16, 4, STBx, dm, ngr(s), ngr(s), ngr(s), ngr(s), dm, ngr(s), ngr(s), ngr(s), ngr(s), ngr(s), ngr(s), dm
NZ, 16, 4, STBx, dm, m(s), m(s), m(s), ngr(s), ngr(s), dm, ngr(s), ngr(s), ngr(s), dm(l)
NZ, 16, 4, STBx, dm, ngr(s), ngr(s), ngr(s), ngr(s), ngr(s), ngr(s), dm, ngr(s), ngr(s), ngr(s), ngr(s), ngr(s), ngr(s), dm(l)
NZ, 16, 4, STBx, dm, ngr(s), ngr(s), ngr(s), ngr(s), ngr(s), nm, agr(s), ngr(s), ngr(s), agr(s), ngr(s), ngr(s), dmm
NZ, 16, 4, STBx, dm, ngr(s), ngr(s), ngr(s), ngr(s), dm, ngr(s), ngr(s), ngr(s), ngr(s), dmm(l)
NZ, 16, 4, STBx, dm, ngr(s), ngr(s), ngr(s), ngr(s), dm, ngr(s), ngr(s), ngr(s), ngr(s), ngr(s), dm(l)
NZ, 16, 4, STBx, dm, agr(s), agr(s), ngr(s), gt, ngr(s), dm, ngr(s), ngr(s), agr(s), agr(s), agr(s), gr(s), dm
NZ, 16, 4, STBx, dm, ngr(s), ngr(s), ngr(s), ngr(s), ngr(s), dm, ngr(s), ngr(s), ngr(s), ngr(s), ngr(s), dm(l)
NZ, 16, 4, STBy, dm, gr(s), agr(s), gr(s), agr(s), agr(s), nm, agr(s), agr(s), agr(s), agr(s), dm
NZ, 16, 4, STBy, dm, ngr(s), ngr(s), ngr(s), ngr(s), dm, agr(s), agr(s), agr(s), agr(s), dm
NZ, 16, 4, STBy, dm, ngr(s), ngr(s), ngr(s), ngr(s), ngr(s), dm, agr(s), agr(s), agr(s), agr(s), agr(s), dm
NZ, 16, 4, STBy, nm, ngr(s), ngr(s), ngr(s), ngr(s), nm, agr(s), agr(s), agr(s), agr(s), dm
NZ, 16, 4, STBy, dm, agr(s), agr(s), agr(s), agr(s), agr(s), nm, ngr(s), ngr(s), ngr(s), ngr(s), dm
NZ, 16, 4, STBy, m, agr(s), agr(s), agr(s), agr(s), agr(s), nm, ngr(s), ngr(s), ngr(s), ngr(s), dm
NZ, 16, 4, STBz, nm, ngr(s), ngr(s), ngr(s), ngr(s), nm, ngr(s), ngr(s), ngr(s), ngr(s), ngr(s), dm(l)
NZ, 16, 4, STBz, nm, ngr(s), ngr(s), ngr(s), ngr(s), dm, ngr(s), ngr(s), ngr(s), ngr(s), dm(l)
NZ, 16, 4, STBz, nm, ngr(s), ngr(s), ngr(s), ngr(s), ngr(s), dm, ngr(s), ngr(s), ngr(s), ngr(s), ngr(s), dm
NZ, 16, 4, STBz, nm, ngr(s), ngr(s), ngr(s), ngr(s), nm, ngr(s), ngr(s), ngr(s), ngr(s), ngr(s), dm
NZ, 16, 4, STBz, nm, ngr(s), ngr(s), ngr(s), ngr(s), ngr(s), nm, ngr(s), ngr(s), ngr(s), ngr(s), dm
NZ, 16, 4, STBz, nm, ngr(s), ngr(s), ngr(s), ngr(s), nm, ngr(s), ngr(s), ngr(s), ngr(s), dm
NZ, 16, 4, STBz, dm, ngr(s), ngr(s), ngr(s), ngr(s), dm, ngr(s), ngr(s), ngr(s), ngr(s), ngr(s), dm
NZ, 16, 4, STBz, nm, ngr(s), ngr(s), ngr(s), ngr(s), ngr(s), dm, ngr(s), ngr(s), ngr(s), ngr(s), ngr(s), dm
NZ, 16, 4, STBz, nm, ngr(s), ngr(s), ngr(s), ngr(s), nm, ngr(s), ngr(s), ngr(s), ngr(s), ngr(s), dm
NZ, 16, 4, STBz, nm, ngr(s), ngr(s), ngr(s), ngr(s), ngr(s), dm, ngr(s), ngr(s), ngr(s), ngr(s), ngr(s), dm
NZ, 16, 4, STBz, dm, ngr(s), ngr(s), ngr(s), ngr(s), ngr(s), nm, ngr(s), ngr(s), ngr(s), ngr(s), ngr(s), dm
NZ, 16, 4, STBz, nm, ngr(s), ngr(s), ngr(s), ngr(s), ngr(s), nm, ngr(s), ngr(s), ngr(s), ngr(s), ngr(s), dm
NZ, 16, 4, STBz, nm, ngr(s), ngr(s), ngr(s), ngr(s), ngr(s), nm, ngr(s), ngr(s), ngr(s), ngr(s), ngr(s), dm
NZ, 16, 4, STBz, dm, ngr(s), ngr(s), ngr(s), ngr(s), ngr(s), dm, ngr(s), ngr(s), ngr(s), ngr(s), ngr(s), dm
NZ, 16, 4, STBz, dm, ngr(s), ngr(s), ngr(s), ngr(s), ngr(s), ngr(s), dm, ngr(s), ngr(s), ngr(s), ngr(s), ngr(s), dm
NZ, 16, 4, STBz, dm, ngr(s), ngr(s), agr(s), ngr(s), ngr(s), dm, ngr(s), ngr(s), ngr(s), ngr(s), ngr(s), ngr(s), dm
NZ, 16, 4, CSx, dm, ngr(s), ngr(s), ngr(s), ngr(s), nm, ngr(s), ngr(s), ngr(s), ngr(s), ngr(s), dm
NZ, 16, 4, CSx, nm, ngr(s), ngr(s), ngr(s), ngr(s), ngr(s), nm, ngr(s), ngr(s), ngr(s), ngr(s), ngr(s), dm
NZ, 16, 4, CSx, dm, ngr(s), ngr(s), ngr(s), ngr(s), ngr(s), dm, ngr(s), ngr(s), ngr(s), ngr(s), ngr(s), ngr(s), dm
NZ, 16, 4, CSx, nm, ngr(s), ngr(s), ngr(s), ngr(s), ngr(s), nm, ngr(s), ngr(s), ngr(s), ngr(s), ngr(s), dm
NZ, 16, 4, CSx, dm, ngr(s), ngr(s), ngr(s), ngr(s), dm, ngr(s), ngr(s), ngr(s), ngr(s), dm
NZ, 16, 4, CSx, nm, ngr(s), ngr(s), ngr(s), dm, ngr(s), ngr(s), ngr(s), dm
NZ, 16, 4, CSx, dm, ngr(s), ngr(s), ngr(s), ngr(s), dm, ngr(s), ngr(s), ngr(s), ngr(s), dm(l)
NZ, 16, 4, CSx, dm, ngr(s), ngr(s), ngr(s), ngr(s), dm, ngr(s), ngr(s), ngr(s), ngr(s), dm
NZ, 16, 4, CSx, dm, ngr(s), ngr(s), ngr(s), ngr(s), dm, ngr(s), ngr(s), ngr(s), ngr(s), dm
NZ, 16, 4, CSx, dm, ngr(s), ngr(s), ngr(s), ngr(s), dm, ngr(s), ngr(s), ngr(s), ngr(s), ngr(s), dm
NZ, 16, 4, CSx, dm, ngr(s), ngr(s), ngr(s), dm, ngr(s), ngr(s), ngr(s), ngr(s), ngr(s), dm
NZ, 16, 4, CSx, dm, ngr(s), ngr(s), ngr(s), ngr(s), dm, ngr(s), ngr(s), ngr(s), ngr(s), dm
NZ, 16, 4, CSx, dm, ngr(s), ngr(s), ngr(s), dm, ngr(s), ngr(s), ngr(s), ngr(s), dm
NZ, 16, 4, CSx, dm, ngr(s), ngr(s), ngr(s), dm, ngr(s), ngr(s), ngr(s), dm
NZ, 16, 4, CSy, nm, dgr(s), dgr(s), dgr(s), dgr(s), dgr(s), nm, dgr(s), dgr(s), dgr(s), dgr(s), dmm
EA, 15, 4, X, dm, ngr(s), ngr(s), ngr(s), dm, ngr(s), ngr(s), ngr(s), dm
EA, 15, 4, X, dm, ngr(s), ngr(s), ngr(s), dm, ngr(s), ngr(s), ngr(s), dm
EA, 15, 4, X, dm, ngr(s), ngr(s), ngr(s), dm, ngr(s), ngr(s), ngr(s), ngr(s), dm
EA, 15, 4, X, dm, ngr(s), ngr(s), ngr(s), ngr(s), dm, ngr(s), ngr(s), ngr(s), ngr(s), dm
EA, 15, 4, X, dm, ngr(s), ngr(s), ngr(s), ngr(s), dm, ngr(s), ngr(s), ngr(s), ngr(s), dm
EA, 15, 4, X, dm, ngr(s), ngr(s), ngr(s), dm, ngr(s), ngr(s), ngr(s), dm
EA, 15, 4, X, dm, ngr(s), ngr(s), ngr(s), dm, ngr(s), ngr(s), ngr(s), dm
EA, 15, 4, X, dm, ngr(s), ngr(s), ngr(s), dm, ngr(s), ngr(s), ngr(s), ngr(s), dm
EA, 15, 4, X, dm, ngr(s), ngr(s), ngr(s), ngr(s), dm, ngr(s), ngr(s), ngr(s), ngr(s), dm
EA, 15, 4, X, dm, ngr(s), ngr(s), dm, ngr(s), ngr(s), ngr(s), ngr(s), dm
EA, 15, 4, X, dm, ngr(s), ngr(s), ngr(s), ngr(s), dm, ngr(s), ngr(s), ngr(s), dm
NC, 17, 4, Y, nm(pul), ngr(s), ngr(s), ngr(s), m(pul), ngr(s), ngr(s), ngr(s), am(pul)
NC, 16, 4, X, dm, ngr(s), ngr(s), ngr(s), dm, ngr(s), ngr(s), ngr(s), ngr(s), dmm
NC, 16, 4, X, dm, ngr(s), ngr(s), ngr(s), nm, ngr(s), ngr(s), ngr(s), ngr(s), dm
NC, 16, 4, X, nm, ngr(s), ngr(s), ngr(s), nm, ngr(s), ngr(s), ngr(s), ngr(s), dm
NC, 16, 4, Y, dm, ngr(s), ngr(s), ngr(s), ngr(s), mm, ngr(s), ngr(s), ngr(s), ngr(s), dm
NC, 16, 4, Z, nm, ngr(s), ngr(s), ngr(s), ngr(s), nm, ngr(s), ngr(s), ngr(s), ngr(s), dm
NC, 16, 4, Z, nm, ngr(s), ngr(s), ngr(s), nm, ngr(s), ngr(s), ngr(s), ngr(s), dm
NC, 16, 4, Z, dm, ngr(s), ngr(s), ngr(s), ngr(s), dm, ngr(s), ngr(s), ngr(s), ngr(s), dm
NC, 16, 4, Z, dm, ngr(s), ngr(s), ngr(s), ngr(s), dm, ngr(s), ngr(s), ngr(s), ngr(s), dm
NC, 16, 4, Z, dm, ngr(s), ngr(s), ngr(s), ngr(s), dm, ngr(s), ngr(s), ngr(s), ngr(s), dm
NZ, 16, 5, STBx, gr(s)-uws, dgr(s), dgr(s), gt, gr(s)-uws, dgr(s), dgr(s), gt, gr(s)-uws, am(l)
NZ, 16, 5, STBx, gr(s)-w, dgr(s), dgr(s), gt, gr(s)-uws, dgr(s), dgr(s), gt, gr(s)-uws, am(l)
NZ, 16, 5, STBx, gr(s)-uws, gr, gr, gr, gr(s)-uws, gr, gr, gt, gr(s)-uws, am(l)
NZ, 16, 5, STBx, gr(s)-uws, gr, gr, gt, gr(s)-uws, gr, gr, gt, gr(s)-uws, am(l)
NZ, 16, 5, STBx, gr(s)-uws, dgr, dgr, gt, gr(s)-uws, dgr, dgr, gt, gr(s)-uws, am(l)
NZ, 16, 5, STBx, gr(s)-uws, dgr, dgr, gr(s)-uws, dgr(s), dgr(s), m(s)-uws, am(l)
NZ, 16, 5, STBx, gr(s)-uws, dgr(s), gt, gr(s)-uws, am(l)
NZ, 16, 5, STBx, gr(s)-uws, gr(l), gr(l), gr, m(s)-uws, gr(l), gr(l), gr, gr(s)-uws, am(l)
NZ, 16, 5, STBx, gr(s)-uws, gr(l), gr(l), gr, gr(s)-uws, gr(l), gr, gr(s)-uws, am(l)
NZ, 16, 5, STBx, gr(s)-uws, gr(l), gr(l), gr(s)-uws, gr(l), gr(l), gr(s)-uws, am(l)
NZ, 16, 5, STBx, gr(s)-uws, gr(l), gr(l), gr(s), gr(s)-uws, gr(l), gr(l), gr(s), gr(s)-uws, am(l)
NZ, 16, 5, STBx, gr(s)-uws, gr(l), gr(l), gr(s)-uws, gr(l), gr(l), gr(s)-uws, am(l)
NZ, 16, 5, STBx, gr(s)-uws, dgr, dgr, gr(s)-uws, dgr, dgr, gt, gr(s)-uws, am(l)
NZ, 16, 5, STBx, gr(s)-uws, dgr, dgr, gt, gr(s)-uws, dgr, dgr, gt, gr(s)-uws, amm(l)
NZ, 16, 5, STBx, gr(s)-uws, dgr, dgr, gr(s)-uws, dgr, dgr, gr(s)-uws, am(l)
NZ, 16, 5, STBx, gr(s)-uws, dgr, dgr, gr(s)-uws, dgr, dgr, gt, gr(s)-uws, amm(l)
NZ, 16, 5, STBx, gr(s)-uws, dgr, dgr, gr(s)-uws, dgr, dgr, gr(s)-uws, amm(l)
NZ, 16, 5, STBx, gr(s)-uws, dgr, dgr, gr(s)-uws, dgr, dgr, gr(s)-uws, amm(l)
NZ, 16, 5, STBx, gr(s)-uws, gr(s), gr(s), gr(s)-uws, gr(s), gr(s)-uws, amm(l)
NZ, 16, 5, STBx, gr(s)-uws, gr(s), gr(s), gr(s)-uws, gr(s), gr(s), gr(s)-uws
NZ, 16, 5, STBy, gr(s)-uws, gw, gw, gr(s)-uws, gw, gw, gw, gr(s)-uws, am(l)
NZ, 16, 5, STBy, gr(s)-uws, gw, gw, gt, gr(s)-uws, gw, gw, gt, gr(s)-uws, am(l)
NZ, 16, 5, STBy, gr(s)-uws, gw, gw, gr(s)-uws, gw, gw, gt, gr(s)-uws, am(l)
NZ, 16, 5, STBy, gr(s)-uws, gr, gr, gr(s)-uws, gw, gw, gr(s)-uws, am(l)
NZ, 16, 5, STBy, gr(s)-uws, gw, gw, gw, gr(s)-uws, gw, gw, gw(s), gr(s)-uws, am(l)
NZ, 16, 5, STBy, gr(s)-uws, gw, gw, gw(s), gr(s)-uws, gw, gw, gw(s), gr(s)-uws, am(l)
NZ, 16, 5, STBy, gr(s)-uws, gr, gr, gr(s)-uws, gr, gr, gt, gr(s)-uws, am(l)
NZ, 16, 5, STBy, gr(s)-uws, gr, gr, gr(s)-uws, dgr, dgr, gr(s)-uws, am(l)
NZ, 16, 5, STBy, gr(s)-uws, gr, gr, gr(s)-uws, gr, gr, gr(s)-uws, am(l)
NZ, 16, 5, STBy, gr(s)-uws, gr, gr, gr(s)-uws, gr, gr, gr(s)-uws, amm(l)
NZ, 16, 5, STBy, gr(s)-uws, gr, gr, gr(s)-uws, gr, gr, gr(s)-uws, amm(l)
NZ, 16, 5, STBy, gr(s)-uws, gr, gr, gr(s)-uws, gr, gr, gt, gr(s)-uws, am(l)
NZ, 16, 5, STBy, gr(s)-uws, gw, gw, gr(s)-uws, gw, gw, gw(s), gr(s)-uws, am(l)
NZ, 16, 5, STBz, gr(s)-uws, ba, ba, gr(s)-uws, ba, ba, ba, gr(s)-uws, am(l)
NZ, 16, 5, STBz, gr(s)-uws, ba, ba, gr(s)-uws, ba, ba, gt, gr(s)-uws, am(l)
NZ, 16, 5, STBz, gr(s)-uws, ba, ba, gr(s)-uws, ba, ba, gr(s)-uws, am(l)
NZ, 16, 5, STBz, gr(s)-uws, ba, ba, gr(s)-uws, ba, ba, ba, gr(s)-uws, am(l)
NZ, 16, 5, STBz, gr(s)-uws, ba, ba, ba, gr(s)-uws, ba, ba, ba, gr(s)-uws, am(l)
NZ, 16, 5, STBz, gr(s)-uws, ba, ba, gr(s)-uws, ba, ba, ba, gr(s)-uws, am(l)
NZ, 16, 5, STBz, gr(s)-uws, ba, ba, gr(s)-uws, ba, ba, gr(s)-uws, am(l)
NZ, 16, 5, STBz, gr(s)-uws, ba, ba, gr(s)-uws, ba, ba, gr(s)-uws, am(l)
NZ, 16, 5, STBz, gr(s)-uws, ba, ba, gr(s)-uws, ba, ba, gr(s)-uws, am(l)
NZ, 16, 5, STBz, gr(s)-uws, ba, ba, gr(s)-uws, ba, ba, gr(s)-uws, am(l)
NZ, 16, 5, STBz, gr(s)-uws, ba, ba, gr(s)-uws, ba, ba, gr(s)-uws, am(l)
NZ, 16, 5, STBz, gr(s)-uws, ba, ba, gr(s)-uws, ba, ba, gr(s)-uws, am(l)
NZ, 16, 5, STBz, gr-uws, ba, ba, gr(s)-uws, ba, ba, gr(s)-uws, am(l)
NZ, 16, 5, STBz, gr(s)-uws, ba, ba, ba, gr(s)-uws, ba, ba, ba, gr(s)-uws, am(l)
NZ, 16, 5, STBz, gr(s)-uws, ba, ba, ba, gr(s)-uws, ba, ba, gr(s)-uws, am(l)
NZ, 16, 5, STBz, gr(s)-uws, ba, ba, gr(s)-uws, ba, ba, gr(s)-uws, am(l)
NZ, 16, 5, STBz, gr(s)-uws, ba, ba, gr(s)-uws, ba, ba, gr(s)-uws, am(l)
NZ, 16, 5, STBz, gr(s)-uws, ba, ba, gr(s)-uws, ba, ba, gr(s)-uws, am(l)
NZ, 16, 5, STBz, gr(s)-uws, ba, ba, gr(s)-uws, ba, ba, gr(s)-uws, am(l)
NZ, 16, 5, STBz, gr(s)-uws, ba, ba, gr(s)-uws, ba, ba, gr(s)-uws, am(l)
NZ, 16, 5, STBz, gr(s)-uws, ba, ba, ba, gr(s)-uws, ba, ba, ba, gr(s)-uws, ba, ba, ba, gr(s)-uws, am(l)
NZ, 16, 5, STBz, gr(s)-uws, ba, ba, gt, gr(s)-uws, ba, ba, ba, gr(s)-uws, am(l)
NZ, 16, 5, STBz, gr(s)-uws, ba, ba, ba, gr(s)-uws, ba, ba, bs, gr(s)-uws, am(l)
NZ, 16, 5, STBz, gr(s)-uws, ba, ba, ba, gr(s)-uws, ba, ba, ba, gr(s)-uws, am(l)
NZ, 16, 5, STBz, gr(s)-uws, ba, ba, gr(s)-uws, ba, ba, ba, gr(s)-uws, am(l)
NZ, 16, 5, STBz, gr(s)-uws, ba, ba, gr(s)-uws, ba, ba, gr(s)-uws, am(l)
NZ, 16, 5, STBz, gr(s)-uws, ba, ba, gr(s)-uws, ba, ba, ba, gr(s)-uws, am(l)
NZ, 16, 5, STBz, gr(s)-uws, ba, ba, gr(s)-uws, ba, ba, gr(s)-uws, am(l)
NZ, 16, 5, STBz, gr(s)-uws, ba, ba, gr(s)-uws, ba, ba, gr(s)-uws, am(l)
NZ, 16, 5, STBz, gr(s)-uws, ba, ba, gr(s)-uws, ba, ba, gr(s)-uws, am(l)
NZ, 16, 5, STBz, gr(s)-uws, ba, ba, gr(s)-uws, ba, ba, gr(s)-uws, am(l)
NZ, 16, 5, STBz, gr(s)-uws, ba, ba, gr(s)-uws, ba, ba, gr(s)-uws, am(l)
NZ, 16, 5, STBz, gr(s)-uws, ba, ba, gr(s)-uws, ba, ba, gr(s)-uws, am(l)
NZ, 16, 5, STBz, gr(s)-uws, ba, ba, gr(s)-uws, ba, ba, gr(s)-uws, am(l)
NZ, 16, 5, STBz, gr(s)-uws, ba, ba, gr(s)-uws, ba, ba, gr(s)-uws, am(l)
NZ, 16, 5, STBz, gr(s)-uws, ba, ba, gr(s)-uws, ba, ba, gr(s)-uws, am(l)
NZ, 16, 5, STBz, gr(s)-uws, ba, ba, ba, gr(s)-uws, ba, ba, ba, gr(s)-uws, am(l)
NZ, 16, 5, STBz, gr(s)-uws, ba, ba, ba, gr(s)-uws, ba, ba, ba, gr(s)-uws, am(l)
NZ, 16, 5, STBz, gr(s)-uws, ba, ba, gr(s)-uws, ba, ba, gr(s)-uws, am(l)
NZ, 16, 5, STBz, gr(s)-uws, ba, ba, gr(s)-uws, ba, ba, gr(s)-uws, am(l)
NZ, 16, 5, STBz, gr(s)-uws, ba, ba, gr(s)-uws, ba, ba, gr(s)-uws, am(l)
NZ, 16, 5, STBz, gr(s)-uws, ba, ba, gr(s)-uws, ba, ba, gr(s)-uws, am(l)
NZ, 16, 5, STBz, gr(s)-uws, ba, ba, gr(s)-uws, ba, ba, gr(s)-uws, am(l)
NZ, 16, 5, STBz, gr(s)-uws, ba, ba, gr(s)-uws, ba, ba, gr(s)-uws, am(l)
NZ, 16, 5, STBz, gr(s)-uws, ba, ba, gr(s)-uws, ba, ba, gr(s)-uws, am(l)
NZ, 16, 5, STBz, gr(s)-uws, ba, ba, gr(s)-uws, ba, ba, gr(s)-uws, am(l)
NZ, 16, 5, CSx, gr(s)-uws, dgr(s), dgr(s), gr(s)-uws, dgr(s), dgr(s), gr(s)-uws, am(l)
NZ, 16, 5, CSx, gr(s)-uws, gr, gr, gr(s)-uws, dgr, dgr, gr(s)-uws, am(l)
NZ, 16, 5, CSx, gr(s)-uws, gr, gr, gr(s)-uws, gr, gr, gr, gr(s)-uws, am(l)
NZ, 16, 5, CSx, gr(s)-uws, gr, gr, gr(s)-uws, gr, gr, gr(s)-uws, am(l)
NZ, 16, 5, CSx, gr(s)-uws, dgr, dgr, gr(s)-uws, dgr, dgr, gr(s), gr(s)-uws, am(l)
NZ, 16, 5, CSx, gr(s)-uws, dgr, dgr, gr(s)-uws, dgr, dgr, gr(s), gr(s)-uws, am(l)
NZ, 16, 5, CSx, gr(s)-uws, dgr, dgr, gr(s)-uws, dgr, dgr, gr(s), gr(s)-uws, am(l)
NZ, 16, 5, CSx, gr(s)-uws, dgr, dgr, gr(s)-uws, dgr, dgr, gr(s)-uws, am(l)
NZ, 16, 5, CSx, gr(s)-uws, gr, gr, gr(s)-uws, gr, gr, gr(s)-uws, am(l)
NZ, 16, 5, CSx, gr(s)-uws, gr, gr, gr(s)-uws, gr, gr, gr, gr(s)-uws, am(l)
NZ, 16, 5, CSx, gr(s)-uws, gr, gr, gr(s)-uws, gr, gr, gr(s)-uws, am(l)
NZ, 16, 5, CSx, gr(s)-uws, gr, gr, gr(s)-uws, gr, gr, gr(s)-uws, am(l)
NZ, 16, 5, CSx, gr(s)-uws, gr, gr, gr(s)-uws, gr, gr, gr(s)-uws, am(l)
NZ, 16, 5, CSx, gr(s)-uws, gr, gr, gr(s)-uws, gr, gr, gr(s)-uws, am(l)
NZ, 16, 5, CSx, gr(s)-uws, gr, gr, gr(s)-uws, gr, gr, gr(s)-uws, am(l)
NZ, 16, 5, CSx, gr(s)-uws, gr, gr, gr(s)-uws, gr, gr, gr(s)-uws, am(l)
NZ, 16, 5, CSx, gr(s)-uws, gr, gr, gr(s)-uws, gr, gr, gr(s)-uws, am(l)
NZ, 16, 5, CSx, gr(s)-uws, ba, ba, gr(s)-uws, ba, gr(s)-uws, am(l)
NZ, 16, 5, CSx, gr(s)-uws, dgr(s), dgr(s), gr(s)-uws, dgr(s), dgr(s), gr(s)-uws, am(l)
NZ, 16, 5, CSx, gr(s)-uws, dgr(s), dgr(s), gr(s)-uws, gr, gr, gr, gr(s)-uws, am(l)
NZ, 16, 5, CSx, gr(s)-uws, dgr(s), dgr(s), gr(s)-uws, dgr(s), dgr(s), gr(s)-uws, am(l)
NZ, 16, 5, CSy, uws, dgr(s), dgr(s), uws, dgr(s), dgr(s), gt, uws, amm
NZ, 16, 5, CSy, uws, dgr(s), dgr(s), gt, uws, dgr(s), dgr(s), gt, uws, amm
NZ, 16, 5, CSy, gr(s)-uws, gr, gr, uws, gr, gr, uws, m(l)
NZ, 16, 5, CSy, gr(s)-uws, gr, gr, uws, gr, gr, uws, amm
NZ, 16, 5, CSy, gr(s)-uws, gr, gr, uws, gr, gr, uws, m(l)
NZ, 16, 5, CSy, uws, gr, gr, uws, gr, gr, gr, gr(s)-uws, amm(l)
NZ, 16, 5, CSy, gr(s)-uws, gr, gr, gt, gr(s)-uws, gr, gr, gt, gr(s)-uws, amm
NZ, 16, 5, CSy, gr(s)-uws, dgr(s), dgr(s), gr(s)-uws, dgr(s), dgr(s), gt, gr(s)-uws, amm
NZ, 16, 5, CSy, uws, dgr, dgr, gr(s)-uws, dgr, dgr, gt, gr(s)-uws, gr, am
NZ, 16, 5, CSy, gr(s)-uws, dgr, gr, gt, gr(s)-uws, gr, gr, gr, gr(s)-uws, amm
NZ, 16, 5, CSy, gr(s)-uws, gr, gr, gr, gr(s)-uws, gr, gr, gr(s)-uws, amm(l)
NZ, 16, 5, CSy, gr(s)-uws, gr, gr, gr(s), gr(s)-uws, gr, gr, gr(s), gr(s)-uws, am(l)
NZ, 16, 5, CSy, gr(s)-uws, gr, gr, gr(s), gr(s)-uws, gr, gr, gr(s)-uws, amm
NZ, 16, 5, CSz, dm, gr(s)-uws, w, w, w, gr(s)-uws, w, w, w, gr(s)-uws, w, w, w, gr(s)-uws
NZ, 16, 5, CSz, dm, gr(s)-uws, w, w, w, gr(s)-uws, w, w, w, gr(s)-uws, w, w, w, gr(s)-uws
NZ, 16, 5, CSz, dm, gr(s)-uws, w, w, w, gr(s)-uws, w, w, w, gr(s)-uws
NZ, 16, 5, CSz, dm, gr(s)-uws, w, w, gr(s)-uws, w, w, w, gr(s)-uws
NZ, 16, 5, CSz, dm, gr(s)-uws, w, w, gr(s)-uws, w, w, gr(s)-uws
NZ, 16, 5, CSz, dm, gr(s)-uws, ba, ba, gr(s)-uws, ba, ba, gr(s)-uws
NZ, 16, 5, CSz, dm, gr(s)-uws, ba, ba, gr(s)-uws, ba, ba, gr(s)-uws
NZ, 16, 5, CSz, dm, gr(s)-uws, ba, ba, gr(s)-uws, ba, ba, gr(s)-uws
NZ, 16, 5, CSz, dm, gr(s)-uws, ba, ba, gr(s)-uws, ba, ba, gr(s)-uws
NZ, 16, 5, CSz, dm, gr(s)-uws, ba, ba, gr(s)-uws, ba, ba, gr(s)-uws
NZ, 16, 5, CSz, dm, gr(s)-uws, ba, ba, gr(s)-uws, ba, ba, gr(s)-uws
NZ, 16, 5, CSz, dm, gr(s)-uws, ba, ba, gr(s)-uws, ba, ba, gr(s)-uws
NZ, 16, 5, CSz, dm, gr(s)-uws, ba, ba, gr(s)-uws, ba, ba, gr(s)-uws
NZ, 16, 5, CSz, dm, gr(s)-uws, ba, ba, gr(s)-uws, ba, ba, gr(s)-uws
NZ, 16, 5, CSz, dm, gr(s)-uws, ba, ba, gr(s)-uws, ba, ba, gr(s)-uws
NZ, 16, 5, CSz, dm, gr(s)-uws, ba, ba, gr(s)-uws, ba, ba, gr(s)-uws
NZ, 16, 5, CSz, dm, gr(s)-uws, ba, ba, gr(s)-uws, ba, ba, gr(s)-uws
NZ, 16, 5, CSz, dm, gr(s)-uws, ba, ba, gr(s)-uws, ba, ba, gr(s)-uws
NZ, 16, 5, CSz, dm, gr(s)-uws, w, w, w, gr(s)-uws, w, w, w, gr(s)-uws, w, w, w, gr(s)-uws
NZ, 16, 5, CSz, dm, gr(s)-uws, w, w, w, gr(s)-uws, w, w, w, gr(s)-uws
NZ, 16, 5, CSz, dm, gr(s)-uws, w, w, w, gr(s)-uws, w, w, w, gr(s)-uws
NZ, 16, 5, CSz, dm, gr(s)-uws, ba, ba, gr(s)-uws, ba, ba, gr(s)-uws
NZ, 16, 5, CSz, dm, gr(s)-uws, ba, ba, gr(s)-uws, ba, ba, gr(s)-uws
NZ, 16, 5, CSz, dm, gr(s)-uws, ba, ba, gr(s)-uws, ba, ba, gr(s)-uws
NZ, 16, 5, CSz, dm, gr(s)-uws, ba, ba, gr(s)-uws, ba, ba, gr(s)-uws
NZ, 16, 5, CSz, dm, gr(s)-uws, ba, ba, gr(s)-uws, ba, ba, gr(s)-uws
NZ, 16, 5, CSz, dm, gr(s)-uws, ba, ba, gr(s)-uws, ba, ba, gr(s)-uws
NZ, 16, 5, CSz, dm, gr(s)-uws, ba, ba, gr(s)-uws, ba, ba, gr(s)-uws
NZ, 16, 5, CSz, dm, gr(s)-uws, ba, ba, gr(s)-uws, ba, ba, gr(s)-uws
NZ, 16, 5, CSz, dm, gr(s)-uws, ba, ba, gr(s)-uws, ba, ba, gr(s)-uws
NZ, 16, 5, CSz, dm, gr(s)-uws, ba, ba, gr(s)-uws, ba, ba, gr(s)-uws
NZ, 16, 5, CSz, dm, gr(s)-uws, ba, ba, gr(s)-uws, ba, ba, gr(s)-uws
NZ, 16, 5, CSz, dm, gr(s)-uws, ba, ba, gr(s)-uws, ba, ba, gr(s)-uws
NZ, 16, 5, CSz, dm, gr(s)-uws, w, w, w, gr(s)-uws, w, w, w, gr(s)-uws, w, w, w, gr(s)-uws, w, w, w, gr(s)-uws
NZ, 16, 5, CSz, dm, gr(s)-uws, w, w, w, gr(s)-uws, w, w, w, gr(s)-uws, w, w, w, gr(s)-uws
NZ, 16, 5, CSz, dm, gr(s)-uws, w, w, w, gr(s)-uws, w, w, w, gr(s)-uws
NZ, 16, 5, CSz, dm, gr(s)-uws, w, w, w, gr(s)-uws, w, w, w, gr(s)-uws
NZ, 16, 5, CSz, dm, gr(s)-uws, w, w, w, gr(s)-uws, w, w, w, gr(s)-uws
NZ, 16, 5, CSz, dm, gr(s)-uws, ba, ba, gr(s)-uws, ba, ba, gr(s)-uws
NZ, 16, 5, CSz, dm, gr(s)-uws, ba, ba, gr(s)-uws, ba, ba, gr(s)-uws
NZ, 16, 5, CSz, dm, gr(s)-uws, ba, ba, gr(s)-uws, ba, ba, gr(s)-uws
NZ, 16, 5, CSz, dm, gr(s)-uws, ba, ba, gr(s)-uws, ba, ba, gr(s)-uws
NZ, 16, 5, CSz, dm, gr(s)-uws, ba, ba, gr(s)-uws, ba, ba, gr(s)-uws
NZ, 16, 5, CSz, dm, gr(s)-uws, ba, ba, gr(s)-uws, ba, ba, gr(s)-uws
NZ, 16, 5, CSz, dm, gr(s)-uws, ba, ba, gr(s)-uws, ba, ba, gr(s)-uws
NZ, 16, 5, CSz, dm, gr(s)-uws, ba, ba, gr(s)-uws, ba, ba, gr(s)-uws
NZ, 16, 5, CSz, dm, gr(s)-uws, ba, ba, gr(s)-uws, ba, ba, gr(s)-uws
NZ, 16, 5, CSz, m, gr(s)-uws, w, w, w, gr(s)-uws, w, w, w, gr(s)-uws, w, w, w, gr(s)-uws, w, w, w, gr(s)-uws
NZ, 16, 5, CSz, dm, gr(s)-uws, w, w, gr(s)-uws, w, w, w, gr(s)-uws, w, w, w, gr(s)-uws
NZ, 16, 5, CSz, m, gr(s)-uws, w, w, w, gr(s)-uws, w, w, w, gr(s)-uws
NZ, 16, 5, CSz, dm, gr(s)-uws, w, w, w, gr(s)-uws, w, w, w, gr(s)-uws
NZ, 16, 5, CSz, dm, gr(s)-uws, w, w, w, gr(s)-uws, w, w, w, gr(s)-uws
NZ, 16, 5, CSz, m, gr(s)-uws, ba, ba, gr(s)-uws, ba, ba, gr(s)-uws
NZ, 16, 5, CSz, dm, gr(s)-uws, ba, ba, gr(s)-uws, ba, ba, gr(s)-uws
NZ, 16, 5, CSz, dm, gr(s)-uws, ba, ba, gr(s)-uws, ba, ba, gr(s)-uws
NZ, 16, 5, CSz, dm, gr(s)-uws, ba, ba, gr(s)-uws, ba, ba, gr(s)-uws
NZ, 16, 5, CSz, dm, gr(s)-uws, ba, ba, gr(s)-uws, ba, ba, gr(s)-uws
NZ, 16, 5, CSz, dm, gr(s)-uws, ba, ba, gr(s)-uws, ba, ba, gr(s)-uws
NZ, 16, 5, CSz, dm, gr(s)-uws, ba, ba, gr(s)-uws, ba, ba, gr(s)-uws
NZ, 16, 5, CSz, dm, gr(s)-uws, ba, ba, gr(s)-uws, ba, ba, gr(s)-uws
NZ, 16, 5, CSz, m, gr(s)-uws, w, w, w, gr(s)-uws, w, w, w, gr(s)-uws, w, w, w, gr(s)-uws
NZ, 16, 5, CSz, m, gr(s)-uws, w, w, w, gr(s)-uws, w, w, w, gr(s)-uws, w, w, w, gr(s)-uws
NZ, 16, 5, CSz, m, gr(s)-uws, w, w, w, gr(s)-uws, w, w, w, gr(s)-uws
NZ, 16, 5, CSz, dm, gr(s)-uws, w, w, w, gr(s)-uws, w, w, w, gr(s)-uws
NZ, 16, 5, CSz, dm, gr(s)-uws, w, w, w, gr(s)-uws, w, w, w, gr(s)-uws
NZ, 16, 5, CSz, dm, gr(s)-uws, w, w, w, gr(s)-uws, w, w, w, gr(s)-uws
NZ, 16, 5, CSz, dm, gr(s)-uws, ba, ba, gr(s)-uws, ba, ba, gr(s)-uws
NZ, 16, 5, CSz, dm, gr(s)-uws, ba, ba, gr(s)-uws, ba, ba, gr(s)-uws
NZ, 16, 5, CSz, dm, gr(s)-uws, ba, ba, gr(s)-uws, ba, ba, gr(s)-uws
NZ, 16, 5, CSz, dm, gr(s)-uws, ba, ba, gr(s)-uws, ba, ba, gr(s)-uws
NZ, 16, 5, CSz, dm, gr(s)-uws, ba, ba, gr(s)-uws, ba, ba, gr(s)-uws
NZ, 16, 5, CSz, dm, gr(s)-uws, ba, ba, gr(s)-uws, ba, ba, gr(s)-uws
NZ, 16, 5, CSz, dm, gr(s)-uws, ba, ba, gr(s)-uws, ba, ba, gr(s)-uws
NZ, 16, 5, CSz, dm, gr(s)-uws, ba, ba, gr(s)-uws, ba, ba, gr(s)-uws
NZ, 16, 5, CSz, dm, gr(s)-uws, ba, ba, gr(s)-uws, ba, ba, gr(s)-uws
NZ, 16, 5, CSz, dm, gr(s)-uws, ba, ba
NZ, 16, 5, CSz, m, gr(s)-uws, w, w, gr(s)-uws, w, w, w, gr(s)-uws, w, w, w, gr(s)-uws
NZ, 16, 5, CSz, dm, gr(s)-uws, w, w, w, gr(s)-uws, w, w, w, gr(s)-uws, w, w, w, gr(s)-uws
NZ, 16, 5, CSz, dm, gr(s)-uws, w, w, w, gr(s)-uws, w, w, w, gr(s)-uws
NZ, 16, 5, CSz, dm, gr(s)-uws, w, w, w, gr(s)-uws, w, w, w, gr(s)-uws
NZ, 16, 5, CSz, dm, gr(s)-uws, w, w, w, gr(s)-uws, w, w, w, gr(s)-uws
NZ, 16, 5, CSz, dm, gr(s)-uws, w, w, w, gr(s)-uws, w, w, w, gr(s)-uws
NZ, 16, 5, CSz, dm, gr(s)-uws, ba, ba, gr(s)-uws, ba, ba, gr(s)-uws
NZ, 16, 5, CSz, dm, gr(s)-uws, ba, ba, gr(s)-uws, ba, ba, gr(s)-uws
NZ, 16, 5, CSz, dm, gr(s)-uws, ba, ba, gr(s)-uws, ba, ba, gr(s)-uws
NZ, 16, 5, CSz, dm, gr(s)-uws, ba, ba, gr(s)-uws, ba, ba, gr(s)-uws
NZ, 16, 5, CSz, dm, gr(s)-uws, ba, ba, gr(s)-uws, ba, ba, gr(s)-uws
NZ, 16, 5, CSz, dm, gr(s)-uws, ba, ba, gr(s)-uws, ba, ba, gr(s)-uws
NZ, 16, 5, CSz, dm, gr(s)-uws, ba, ba, gr(s)-uws, ba, ba, gr(s)-uws
NZ, 16, 5, CSz, dm, gr(s)-uws, ba, ba, gr(s)-uws, ba, ba, gr(s)-uws
NZ, 16, 5, CSz, dm, gr(s)-uws, ba, ba, gr(s)-uws, ba, ba, gr(s)-uws
NZ, 16, 5, CSz, dm, gr(s)-uws, ba, ba, gr(s)-uws, ba, ba, gr(s)-uws
NZ, 16, 5, CSz, dm, gr(s)-uws, ba, ba, gr(s)-uws, ba, ba, gr(s)-uws
NZ, 16, 5, CSz, dm, gr(s)-uws, ba, ba, gr(s)-uws, ba, ba, gr(s)-uws
NZ, 16, 5, CSz, dm, gr(s)-uws, ba, ba, gr(s)-uws, ba, ba, gr(s)-uws
NZ, 16, 5, CSz, m, gr(s)-uws, w, w, w, gr(s)-uws, w, w, w, gr(s)-uws, w, w, w, gr(s)-uws
NZ, 16, 5, CSz, dm, gr(s)-uws, w, w, w, gr(s)-uws, w, w, w, gr(s)-uws
NZ, 16, 5, CSz, dm, gr(s)-uws, w, w, w, gr(s)-uws, w, w, w, gr(s)-uws
NZ, 16, 5, CSz, dm, gr(s)-uws, ba, ba, gr(s)-uws, ba, ba, gr(s)-uws
NZ, 16, 5, CSz, dm, gr(s)-uws, ba, ba, gr(s)-uws, ba, ba, gr(s)-uws
NZ, 16, 5, CSz, dm, gr(s)-uws, w, w, w, gr(s)-uws, w, w, w, gr(s)-uws, w, w, w, gr(s)-uws
NZ, 16, 5, CSz, dm, gr(s)-uws, w, w, w, gr(s)-uws, w, w, w, gr(s)-uws
NZ, 16, 5, CSz, dm, gr(s)-uws, ba, ba, gr(s)-uws, ba, ba, gr(s)-uws
NZ, 16, 5, CSz, dm, gr(s)-uws, ba, ba, gr(s)-uws, ba, ba, gr(s)-uws
NZ, 16, 5, CSz, dm, gr(s)-uws, ba, ba, gr(s)-uws, ba, ba, gr(s)-uws
NZ, 16, 5, CSz, dm, gr(s)-uws, ba, ba, gr(s)-uws, ba, ba, gr(s)-uws
NZ, 16, 5, CSz, dm, gr(s)-uws, ba, ba, gr(s)-uws, ba, ba, gr(s)-uws
NZ, 16, 5, CSz, dm, gr(s)-uws, ba, ba, gr(s)-uws, ba, ba, gr(s)-uws
NZ, 16, 5, CSz, dm, gr(s)-uws, ba, ba, gr(s)-uws, ba, ba, gr(s)-uws
NZ, 16, 5, CSz, dm, gr(s)-uws, ba, ba, gr(s)-uws, ba, ba, gr(s)-uws
NZ, 16, 5, CSz, dm, gr(s)-uws, ba, ba, gr(s)-uws, ba, ba, gr(s)-uws
NZ, 16, 5, CSz, dm, gr(s)-uws, ba, ba, gr(s)-uws, ba, ba, gr(s)-uws
NZ, 16, 5, CSz, dm, gr(s)-uws, ba, ba, gr(s)-uws, ba, ba, gr(s)-uws
NZ, 16, 5, CSz, dm, gr(s)-uws, ba, ba, gr(s)-uws, ba, ba, gr(s)-uws
NZ, 16, 5, CSz, dm, gr(s)-uws, ba, ba, gr(s)-uws, ba, ba, gr(s)-uws
NZ, 16, 5, CSz, dm, gr(s)-uws, ba, ba, gr(s)-uws, ba, ba, gr(s)-uws
NZ, 16, 5, CSz, dm, gr(s)-uws, ba, ba, gr(s)-uws, ba, ba, gr(s)-uws
NZ, 16, 5, CSz, dm, gr(s)-uws, ba, ba, gr(s)-uws, ba, ba, gr(s)-uws
NZ, 16, 5, CSz, dm, gr(s)-uws, ba, ba, gr(s)-uws, ba, ba, gr(s)-uws
NZ, 16, 5, CSz, dm, gr(s)-uws, ba, ba, gr(s)-uws, ba, ba, gr(s)-uws
NZ, 16, 5, CSz, dm, gr(s)-uws, ba, ba, gr(s)-uws, ba, ba, gr(s)-uws
NZ, 16, 5, CSz, dm, gr(s)-uws, ba, ba, gr(s)-uws, ba, ba, gr(s)-uws
NZ, 16, 5, CSz, dm, gr(s)-uws, ba, ba, gr(s)-uws, ba, ba, gr(s)-uws
NZ, 16, 5, CSz, dm, gr(s)-uws, ba, ba, gr(s)-uws, ba, ba, gr(s)-uws
NZ, 16, 5, CSz, dm, gr(s)-uws, ba, ba, gr(s)-uws, ba, ba, gr(s)-uws
NZ, 16, 5, CSz, dm, gr(s)-uws, ba, ba, gr(s)-uws, ba, ba, gr(s)-uws
NZ, 16, 5, CSz, dm, gr(s)-uws, ba, ba, gr(s)-uws, ba, ba, gr(s)-uws
NZ, 16, 5, CSz, dm, gr(s)-uws, ba, ba, gr(s)-uws, ba, ba, gr(s)-uws
NZ, 16, 5, CSz, dm, gr(s)-uws, ba, ba, gr(s)-uws, ba, ba, gr(s)-uws
NZ, 16, 5, CSz, dm, gr(s)-uws, ba, ba, gr(s)-uws, ba, ba, gr(s)-uws
NZ, 16, 5, CSz, dm, gr(s)-uws, ba, ba, gr(s)-uws, ba, ba, gr(s)-uws
NZ, 16, 5, CSz, dm, gr(s)-uws, ba, ba, gr(s)-uws, ba, ba, gr(s)-uws
NZ, 16, 5, CSz, dm, gr(s)-uws, ba, ba, gr(s)-uws, ba, ba, gr(s)-uws
NZ, 16, 5, CSz, dm, gr(s)-uws, ba, ba, gr(s)-uws, ba, ba, gr(s)-uws
NZ, 16, 5, CSz, dm, gr(s)-uws, ba, ba, gr(s)-uws, ba, ba, gr(s)-uws
EA, 15, 5, X, gr(s)-uws, ngr(s), ngr(s), gr(s)-uws, ngr(s), ngr(s), gr(s)-uws, am(l)
EA, 15, 5, X, gr(s)-uws, ngr(s), ngr(s), gr(s)-uws, ngr(s), ngr(s), gr(s)-uws, am(l)
EA, 15, 5, X, gr(s)-uws, ngr(s), ngr(s), gr(s)-uws, ngr(s), ngr(s), gr(s)-uws, am(l)
EA, 15, 5, X, gr(s)-uws, ngr(s), ngr(s), gr(s)-uws, ngr(s), ngr(s), gr(s)-uws, am(l)
EA, 15, 5, X, gr(s)-uws, ngr(s), ngr(s), gr(s)-uws, ngr(s), ngr(s), gr(s)-uws, am(l)
EA, 15, 5, X, gr(s)-uws, ngr(s), ngr(s), gr(s)-uws, ngr(s), ngr(s), gr(s)-uws, am(l)
EA, 15, 5, X, gr(s)-uws, ngr(s), ngr(s), gr(s)-uws, ngr(s), ngr(s), gr(s)-uws, am(l)
EA, 15, 5, X, gr(s)-uws, ngr(s), ngr(s), gr(s)-uws, ngr(s), ngr(s), gr(s)-uws, am(l)
EA, 15, 5, X, gr(s)-uws, ngr, ngr, gr(s)-uws, ngr, ngr, gr(s)-uws, am(l)
EA, 15, 5, X, gr(s)-uws, ngr, ngr, gr(s)-uws, ngr, ngr, gr(s)-uws, am(l)
EA, 15, 5, X, gr(s)-uws, ngr, ngr, gr(s)-uws, ngr, ngr, gr(s)-uws, am(l)
EA, 15, 5, X, gr(s)-uws, ngr, ngr, gr(s)-uws, ngr, ngr, gr(s)-uws, am(l)
EA, 15, 5, X, gr(s)-uws, ngr, ngr, gr(s)-uws, ngr, ngr, gr(s)-uws, am(l)
EA, 15, 5, X, gr(s)-uws, ngr, ngr, gr(s)-uws, ngr, ngr, gr(s)-uws, am(l)
EA, 15, 5, X, gr(s)-uws, ngr, ngr, gr(s)-uws, ngr, ngr, gr(s)-uws, am(l)
EA, 15, 5, X, gr(s)-uws, ngr, ngr, gr(s)-uws, ngr, ngr, gr(s)-uws, am(l)
EA, 15, 5, X, gr(s)-uws, ngr, ngr, gr(s)-uws, ngr, ngr, gr(s)-uws, am(l)
EA, 15, 5, X, gr(s)-uws, ngr, ngr, gr(s)-uws, ngr, ngr, gr(s)-uws, am(l)
EA, 15, 5, X, gr(s)-uws, ngr, ngr, gr(s)-uws, ngr, ngr, gr(s)-uws, am(l)
EA, 15, 5, X, gr(s)-uws, ngr, ngr, gr(s)-uws, ngr, ngr, gr(s)-uws, am(l)
EA, 15, 5, X, gr(s)-uws, ngr, ngr, gr(s)-uws, ngr, ngr, gr(s)-uws, am(l)
EA, 15, 5, X, gr(s)-uws, ngr, ngr, gr(s)-uws, ngr, ngr, gr(s)-uws, am(l)
EA, 15, 5, X, gr(s)-uws, ngr, ngr, gr(s)-uws, ngr, ngr, gr(s)-uws, am(l)
EA, 15, 5, X, gr(s)-uws, ngr, ngr, gr(s)-uws, ngr, ngr, gr(s)-uws, am(l)
EA, 15, 5, X, gr(s)-uws, ngr, ngr, gr(s)-uws, ngr, ngr, gr(s)-uws, m(l)
EA, 15, 5, X, gr(s)-uws, ngr, ngr, gr(s)-uws, ngr, ngr, gr(s)-uws, m(l)
EA, 15, 5, X, gr(s)-uws, ngr, ngr, gr(s)-uws, ngr, ngr, gr(s)-uws, am(l)
EA, 15, 5, X, gr(s)-uws, ngr(s), ngr(s), ngr(s), gr(s)-uws, ngr(s), ngr(s), ngr(s), ngr(s), gr(s)-uws, am(l)
EA, 15, 5, X, gr(s)-uws, ngr(s), ngr(s), ngr(s), gr(s)-uws, ngr(s), ngr(s), ngr(s), gr(s)-uws, am(l)
EA, 15, 5, X, gr(s)-uws, ngr(s), ngr(s), ngr(s), gr(s)-uws, ngr(s), ngr(s), ngr(s), gr(s)-uws, am(l)
EA, 15, 5, X, gr(s)-uws, ngr(s), ngr(s), gr(s)-uws, ngr(s), ngr(s), gr(s)-uws, am(l)
EA, 15, 5, X, gr(s)-uws, ngr(s), ngr(s), gr(s)-uws, ngr(s), ngr(s), gr(s)-uws, am(l)
EA, 15, 5, X, gr(s)-uws, ngr(s), ngr(s), gr(s)-uws, ngr(s), ngr(s), gr(s)-uws, am(l)
EA, 15, 5, X, gr(s)-uws, ngr(s), ngr(s), gr(s)-uws, ngr(s), ngr(s), gr(s)-uws, am(l)
EA, 15, 5, X, gr(s)-uws, ngr(s), ngr(s), gr(s)-uws, ngr(s), ngr(s), gr(s)-uws, am(l)
EA, 15, 5, X, gr(s)-uws, ngr(s), ngr(s), gr(s)-uws, ngr(s), ngr(s), gr(s)-uws, am(l)
EA, 15, 5, X, gr(s)-uws, ngr(s), ngr(s), gr(s)-uws, ngr(s), ngr(s), gr(s)-uws, am(l)
EA, 15, 5, X, gr(s)-uws, ngr(s), ngr(s), gr(s)-uws, ngr(s), ngr(s), gr(s)-uws, am(l)
EA, 15, 5, X, gr(s)-uws, ngr(s), ngr(s), gr(s)-uws, ngr(s), ngr(s), gr(s)-uws, am(l)
EA, 15, 5, X, gr(s)-uws, ngr(s), ngr(s), gr(s)-uws, ngr(s), ngr(s), gr(s)-uws, am(l)
EA, 15, 5, X, gr(s)-uws, ngr(s), ngr(s), gr(s)-uws, ngr(s), ngr(s), ngr(s), gr(s)-uws, am(l)
EA, 15, 5, X, gr(s)-uws, ngr(s), ngr(s), gr(s)-uws, ngr(s), ngr(s), ngr(s), gr(s)-uws, am(l)
EA, 15, 5, X, gr(s)-uws, ngr(s), ngr(s), gr(s)-uws, ngr(s), ngr(s), ngr(s), gr(s)-uws, am(l)
EA, 15, 5, X, gr(s)-uws, ngr(s), ngr(s), gr(s)-uws, ngr(s), ngr(s), ngr(s), gr(s)-uws, am(l)
EA, 15, 5, X, gr(s)-uws, ngr(s), ngr(s), gr(s)-uws, ngr(s), ngr(s), gr(s)-uws, am(l)
EA, 15, 5, Y, m, gr-uws, gr(s), gr(s), gr(s), gr-uws, gr(s), gr(s), gr-uws
EA, 15, 5, Y, m, gr-uws, gr(s), gr(s), gr-uws, gr(s), gr(s), gr-uws
EA, 15, 5, Y, m, gr-uws, gr(s), gr(s), gr(s), gr-uws, gr(s), gr(s), gr-uws
EA, 15, 5, Y, m, gr-uws, gr(s), gr(s), gr-uws, ba, ba, gr-uws
EA, 15, 5, Y, m, gr-uws, gr(s), gr(s), gr-uws, ba, ba, gr-uws
EA, 15, 5, Y, m, gr-uws, gr(s), gr(s), gr-uws, gr(s), gr(s), gr-uws
EA, 15, 5, Y, m, gr-uws, gr(s), gr(s), gr-uws, gr(s), gr(s), gr-uws
EA, 15, 5, Y, m, gr-uws, gr(s), gr(s), gr-uws, gr(s), gr(s), gr-uws
EA, 15, 5, Y, m, gr-uws, gr(s), gr(s), gr-uws, gr(s), gr(s), gr-uws
EA, 15, 5, Y, m, gr-uws, gr(s), gr(s), gr-uws, gr(s), gr(s), gr-uws
EA, 15, 5, Y, m, gr-uws, gr(s), gr(s), gr-uws, gr(s), gr(s), gr-uws
EA, 15, 5, Y, m, gr-uws, gr(s), gr(s), gr-uws, gr(s), gr(s), gr-uws
EA, 15, 5, Y, m, gr-uws, ba, ba, gr-uws, ba, ba, gr-uws
EA, 15, 5, Y, m, gr-uws, ngr(s), ngr(s), gr-uws, ngr(s), ngr(s), gr-uws
EA, 15, 5, Y, m, gr-uws, ngr(s), ngr(s), gr-uws, ngr(s), ngr(s), gr-uws
EA, 15, 5, Y, m, gr-uws, ngr(s), ngr(s), gr-uws, ngr(s), ngr(s), gr-uws
EA, 15, 5, Y, m, gr-uws, ngr(s), ngr(s), gr-uws, ngr(s), ngr(s), gr-uws
EA, 15, 5, Y, m, gr-uws, ngr(s), ngr(s), gr-uws, ngr(s), ngr(s), gr-uws
EA, 15, 5, Y, m, gr-uws, ngr(s), ngr(s), gr-uws, ngr(s), ngr(s), gr-uws
EA, 15, 5, Y, m, gr-uws, ngr(s), ngr(s), gr-uws, ngr(s), ngr(s), gr-uws
EA, 15, 5, Y, m, gr-uws, ngr(s), ngr(s), gr-uws, ngr(s), ngr(s), gr-uws
EA, 15, 5, Y, m, gr-uws, ngr(s), ngr(s), gr-uws, ngr(s), ngr(s), gr-uws
EA, 15, 5, Y, m, gr-uws, ngr(s), ngr(s), gr-uws, ngr(s), ngr(s), gr-uws
EA, 15, 5, Y, m, gr-uws, ngr(s), ngr(s), gr-uws, ngr(s), ngr(s), gr-uws
EA, 15, 5, Y, m, gr-uws, ngr(s), ngr(s), gr-uws, ngr(s), ngr(s), gr-uws
EA, 15, 5, Y, m, gr-uws, ngr(s), ngr(s), gr-uws, ngr(s), ngr(s), gr-uws
EA, 15, 5, Y, m, gr-uws, ngr(s), ngr(s), gr-uws, ngr(s), ngr(s), gr-uws
EA, 15, 5, Y, m, gr-uws, ngr(s), ngr(s), gr-uws, ngr(s), ngr(s), gr-uws
EA, 15, 5, Y, m, gr-uws, ngr(s), ngr(s), gr-uws, ngr(s), ngr(s), gr-uws
EA, 15, 5, Y, m, gr-uws, ngr(s), ngr(s), gr-uws, ngr(s), ngr(s), gr-uws
EA, 15, 5, Y, m, gr-uws, ngr(s), ngr(s), gr-uws, ngr(s), ngr(s), gr-uws
EA, 15, 5, Y, m, gr-uws, ngr(s), ngr(s), gr-uws, ngr(s), ngr(s), gr-uws
EA, 15, 5, Y, m, gr-uws, ngr(s), ngr(s), gr-uws, ngr(s), ngr(s), gr-uws
EA, 15, 5, Y, gr, gr(s)-uws, ba, ba, ba, gr(s)-uws, ba, ba, ba, gr(s)-uws
EA, 15, 5, Y, m, gr(s)-uws, ba, ba, gr(s)-uws, ba, ba, gr(s)-uws
EA, 15, 5, Y, gr, gr(s)-uws, ba, ba, gr(s)-uws, ba, ba, gr(s)-uws
EA, 15, 5, Y, gr, gr(s)-uws, ba, ba, gr(s)-uws, ba, ba, gr(s)-uws
EA, 15, 5, Y, gr, gr(s)-uws, ba, ba, gr(s)-uws, ba, ba, gr(s)-uws
EA, 15, 5, Y, gr, gr(s)-uws, ba, ba, gr(s)-uws, ba, ba, gr(s)-uws
EA, 15, 5, Y, gr, gr(s)-uws, ba, ba, gr(s)-uws, ba, ba, gr(s)-uws
EA, 15, 5, Y, m, gr(s)-uws, ba, ba, gr(s)-uws, ba, ba, gr(s)-uws
EA, 15, 5, Y, gr, gr(s)-uws, ba, ba, gr(s)-uws, ba, ba, gr(s)-uws
EA, 15, 5, Y, m, gr(s)-uws, ba, ba, gr(s)-uws, ba, ba, gr(s)-uws
EA, 15, 5, Y, gr, gr(s)-uws, gw(s), gw(s), gr(s)-uws, gw(s), gw(s), gr(s)-uws
EA, 15, 5, Y, m, gr(s)-uws, gw(s), gw(s), gr(s)-uws, gw(s), gw(s), gr(s)-uws
EA, 15, 5, Y, m, gr(s)-uws, gw(s), gw(s), gr(s)-uws, gw(s), gw(s), gr(s)-uws
EA, 15, 5, Y, m, gr(s)-uws, gw(s), gw(s), gr(s)-uws, gw(s), gw(s), gr(s)-uws
EA, 15, 5, Y, m, gr(s)-uws, gw(s), gw(s), gr(s)-uws, gw(s), gw(s), gr(s)-uws
EA, 15, 5, Y, m, gr(s)-uws, gw(s), gw(s), gr(s)-uws, gw(s), gw(s), gr(s)-uws
EA, 15, 5, Y, m, gr(s)-uws, gw(s), gw(s), gr(s)-uws, gw(s), gw(s), gr(s)-uws
EA, 15, 5, Y, m, gr(s)-uws, gw(s), gw(s), gr(s)-uws, gw(s), gw(s), gr(s)-uws
EA, 15, 5, Y, m(l), gr(s)-uws, ba, ba, gr(s)-uws, ba, ba, gr(s)-uws
EA, 15, 5, Y, m, gr(s)-uws, ba, ba, gr(s)-uws, ba, ba, gr(s)-uws
EA, 15, 5, Y, m, gr(s)-uws, ba, ba, gr(s)-uws, ba, ba, gr(s)-uws
EA, 15, 5, Y, m, gr(s)-uws, ba, ba, gr(s)-uws, ba, ba, gr(s)-uws
EA, 15, 5, Y, m, gr(s)-uws, ba, ba, gr(s)-uws, ba, ba, gr(s)-uws
EA, 15, 5, Y, m, gr(s)-uws, ba, ba, gr(s)-uws, ba, ba, gr(s)-uws
EA, 15, 5, Z, m, gr(s)-uws, gr(s), gr(s), gr(s)-uws, gr(s), gr(s), gr(s)-uws
EA, 15, 5, Z, m, gr(s)-uws, gr(s), gr(s), gr(s)-uws, gr(s), gr(s), gr(s)-uws
EA, 15, 5, Z, m, gr(s)-uws, gr(s), gr(s), gr(s)-uws, gr(s), gr(s), gr(s)-uws
EA, 15, 5, Z, m, gr(s)-uws, gr(s), gr(s), gr(s)-uws, gr(s), gr(s), gr(s)-uws
EA, 15, 5, Z, m, gr(s)-uws, gr(s), gr(s), gr(s)-uws, gr(s), gr(s), gr(s)-uws
EA, 15, 5, Z, m, gr(s)-uws, gr(s), gr(s), gr(s)-uws, gr(s), gr(s), gr(s)-uws
EA, 15, 5, Z, m, gr(s)-uws, gr(s), gr(s), gr(s)-uws, gr(s), gr(s), gr(s)-uws
EA, 15, 5, Z, m, gr(s)-uws, gr(s), gr(s), gr(s)-uws, gr(s), gr(s), gr(s)-uws
EA, 15, 5, Z, m(l), gr(s)-uws, gr(s), gr(s), gr(s)-uws, gr(s), gr(s), gr(s)-uws
EA, 15, 5, Z, m(l), gr(s)-uws, gr(s), gr(s), gr(s)-uws, gr(s), gr(s), gr(s)-uws
EA, 15, 5, Z, m, gr(s)-uws, gr(s), gr(s), gr(s)-uws, gr(s), gr(s), gr(s)-uws
EA, 15, 5, Z, m, g(s)-uws, ba, ba, ba, g(s)-uws, ba, ba, g(s)-uws
EA, 15, 5, Z, m, g(s)-uws, ba, ba, g(s)-uws, ba, ba, g(s)-uws
EA, 15, 5, Z, m, g(s)-uws, ba, ba, g(s)-uws, ba, ba, g(s)-uws
EA, 15, 5, Z, m, g(s)-uws, ba, ba, g(s)-uws, ba, ba, g(s)-uws
EA, 15, 5, Z, m, g(s)-uws, ba, ba, g(s)-uws, ba, ba, g(s)-uws
EA, 15, 5, Z, m, g(s)-uws, ba, ba, g(s)-uws, ba, ba, g(s)-uws
EA, 15, 5, Z, m, g(s)-uws, ba, ba, g(s)-uws, ba, ba, g(s)-uws
EA, 15, 5, Z, m, g(s)-uws, ba, ba, g(s)-uws, ba, ba, g(s)-uws
EA, 15, 5, Z, m, g(s)-uws, ba, ba, g(s)-uws, ba, ba, ba, g(s)-uws
EA, 15, 5, Z, m, g(s)-uws, ba, ba, g(s)-uws, ba, ba, ba, g(s)-uws
EA, 15, 5, Z, m, g(s)-uws, ba, ba, g(s)-uws, ba, ba, ba, g(s)-uws
EA, 15, 5, Z, m, g(s)-uws, ba, ba, g(s)-uws, ba, ba, g(s)-uws
EA, 15, 5, Z, m, g(s)-uws, ba, ba, g(s)-uws, ba, ba, g(s)-uws
EA, 15, 5, Z, m, g(s)-uws, ba, ba, g(s)-uws, ba, ba, g(s)-uws
EA, 15, 5, Y, gr(s)-uws, w, w, w, gr(s)-uws, w, w, w, gr(s)-uws, w, w, w, gr(s)-uws
EA, 15, 5, Y, gr, gr(s)-uws, w, w, w, gr(s)-uws, w, w, w, gr(s)-uws, w, w, w, gr(s)-uws
EA, 15, 5, Z, gr(s)-uws, w, w, w, w, gr(s)-uws, w, w, w, w, gr(s)-uws
EA, 15, 5, Z, gr(s)-uws, m, w, w, w, gr(s)-uws, w, w, gr(s)-uws
EA, 15, 5, Z, m, am(s), w, w, am(s), w, w, w, w, am(s), w, w, w, w, w, am(s)
EA, 15, 5, Z, m, am(s), w, w, w, w, am(s), w, w, w, w, w, am(s), w, w, w, w, w, am(s)
EA, 15, 5, Z, m, am(s), w, w, w, w, w, am(s), w, w, w, w, w, am(s)
EA, 15, 5, Z, m, am(s), w, w, w, w, w, am(s), w, w, w, w, w, am(s)
EA, 15, 5, Z, m, gr(s)-uws, w, w, w, w, w, w, gr(s)-uws, w, w, w, w, w, gr(s)-uws
EA, 15, 5, Z, m, am(s), w, w, w, w, w, am(s), w, w, w, w, am(s)
EA, 15, 5, Z, m, am(s), w, w, w, w, am(s), w, w, w, w, w, am(s), w, w, w, w, w, am(s)
EA, 15, 5, Z, m, am(s), w, w, w, w, am(s), ba, ba, ba, ba, am(s)
EA, 15, 5, Z, m, nsw, w, w, w, w, nsw, w, w, w
EA, 15, 5, Z, m(s), nsw, w, w, w, nsw, w, w, w, w
EA, 15, 5, Z, m(s), nsw, w, w, w, nsw, w, w, w, nsw
EA, 15, 5, Z, m, gr(s)-uws, ba, ba, gr(s)-uws, ba, ba, gr(s)-uws
EA, 15, 5, Z, m, gr(s)-uws, ba, ba, gr(s)-uws, ba, ba, gr(s)-uws
EA, 15, 5, Z, m, gr(s)-uws, ba, ba, gr(s)-uws, ba, ba, gr(s)-uws
EA, 15, 5, Z, m, gr(s)-uws, w, w, w, gr(s)-uws, w, w, w, w, gr(s)-uws, w, w, w, w, w, gr(s)-uws
EA, 15, 5, Z, m, ahm(s), w, w, w, w, ahm(s), w, w, w, w, w, gr(s)-uws
EA, 15, 5, Z, m, ahm(s), w, w, w, w, w, ahm(s), w, w, w, w, w, w, ahm(s)
EA, 15, 5, Z, m, ahm(s), w, w, w, w, w, ahm(s), w, w, w, w, w, w, ahm(s)
EA, 15, 5, Z, m, ahm(s), w, w, w, w, w, ahm(s), w, w, w, w, w, ahm(s)
EA, 15, 5, Z, m, ahm(s), w, w, w, w, w, ahm(s), w, w, w, w, w, ahm(s)
NC, 16, 5, X, gr(s)-uws, dm, dm, gr(s)-uws, nm, nm, gr(s)-uws, am(l)
NC, 16, 5, X, gr(s)-uws, nm, nm, gr(s)-uws, nm, nm, gr(s)-uws, am(l)
NC, 16, 5, X, gr(s)-uws, dm, dm, gr(s)-uws, nm, nm, gr(s)-uws, am(l)
NC, 16, 5, X, gr(s)-uws, nm, nm, gr(s)-uws, dm, dm, gr(s)-uws, am(l)
NC, 16, 5, X, gr(s)-uws, nm, nm, gr(s)-uws, nm, nm, gr(s)-uws, am(l)
NC, 16, 5, X, gr(s)-uws, nm, nm, gr(s)-uws, nm, nm, gr(s)-uws, am(l)
NC, 16, 5, X, gr(s)-uws, nm, nm, gr(s)-uws, nm, nm, gr(s)-uws, am(l)
NC, 16, 5, X, gr(s)-uws, nm, nm, gr(s)-uws, nm, nm, gr(s)-uws, am(l)
NC, 16, 5, X, gr(s)-uws, dm, dm, gr(s)-uws, nm, nm, gr(s)-uws, am(l)
NC, 16, 5, X, gr(s)-uws, dm, dm, gr(s)-uws, dm, dm, gr(s)-uws, am(l)
NC, 16, 5, X, gr(s)-uws, dm, dm, gr(s)-uws, nm, dm, gr(s)-uws, am(l)
NC, 16, 5, X, gr(s)-uws, dm, dm, gr(s)-uws, nm, dm, gr(s)-uws, am(l)
NC, 16, 5, X, gr(s)-uws, nm, nm, gr(s)-uws, nm, nm, gr(s)-uws, m(l)
NC, 16, 5, X, gr(s)-uws, agr(pul)(s), agr(pul)(s), agr(pul)(s), gr(s)-uws, agr(pul)(s), agr(pul)(s), agr(pul)(s), gr(s)-uws, m
NC, 16, 5, X, gr(s)-uws, ba, ba, ba, gr(s)-uws, ba, ba, ba, ba, gr(s)-uws, m
NC, 16, 5, X, gr(s)-uws, ba, ba, ba, gr(s)-uws, ba, ba, ba, gr(s)-uws, m
NC, 16, 5, X, gr(s)-uws, ba, ba, ba, gr(s)-uws, ba, ba, ba, ba, gr(s)-uws, m
NC, 16, 5, X, gr(s)-uws, ba, ba, ba, gr(s)-uws, ba, ba, ba, gr(s)-uws, m
NC, 16, 5, X, gr(s)-uws, ba, ba, ba, gr(s)-uws, ba, ba, ba, gr(s)-uws, m
NC, 16, 5, X, gr(s)-uws, ba, ba, ba, gr(s)-uws, ba, ba, ba, gr(s)-uws, m
NC, 16, 5, X, gr(s)-uws, ba, ba, ba, gr(s)-uws, ba, ba, ba, gr(s)-uws, m
NC, 16, 5, X, gr(s)-uws, ba, ba, ba, gr(s)-uws, ba, ba, ba, gr(s)-uws, m
NC, 16, 5, X, gr(s)-uws, ba, ba, gr(s)-uws, ba, ba, ba, gr(s)-uws, m
NC, 16, 5, X, gr(s)-uws, ba, ba, gr(s)-uws, ba, ba, gr(s)-uws, m
NC, 16, 5, X, gr(s)-uws, ba, ba, gr(s)-uws, ba, ba, gr(s)-uws, m
NC, 16, 5, X, gr(s)-uws, ba, ba, gr(s)-uws, ba, ba, gr(s)-uws, m
NC, 16, 5, X, gr(s)-uws, ba, ba, ba, gr(s)-uws, ba, ba, ba, ba, gr(s)-uws
NC, 16, 5, X, gr(s)-uws, ba, ba, ba, gr(s)-uws, ba, ba, ba, ba, gr(s)-uws, m
NC, 16, 5, X, gr(s)-uws, ba, ba, ba, gr(s)-uws, ba, ba, ba, ba, gr(s)-uws, m
NC, 16, 5, X, gr(s)-uws, gr(pul), gr(pul), gr(pul), gr(s)-uws, gr(pul), gr(pul), gr(pul), gr(s)-uws, m
NC, 16, 5, X, gr(s)-uws, gr(pul), gr(pul), gr(s)-uws, gr(pul), gr(pul), gr(pul), gr(s)-uws, m
NC, 16, 5, X, gr(s)-uws, gr(pul), gr(pul), gr(pul), gr(s)-uws, gr(pul), gr(pul), gr(pul), gr(s)-uws, m
NC, 16, 5, X, gr(s)-uws, gr(pul), gr(pul), gr(s)-uws, gr(pul), gr(pul), gr(s)-uws, m
NC, 16, 5, X, gr(s)-uws, ba, ba, ba, gr(s)-uws, ba, ba, ba, gr(s)-uws, ba, ba, ba, gr(s)-uws, m
NC, 16, 5, X, gr(s)-uws, ba, ba, ba, gr(s)-uws, ba, ba, ba, gr(s)-uws, m
NC, 16, 5, X, gr(s)-uws, ba, ba, ba, gr(s)-uws, ba, ba, ba, gr(s)-uws, m
NC, 16, 5, X, gr(s)-uws, ba, ba, ba, gr(s)-uws, ba, ba, ba, gr(s)-uws, m
NC, 16, 5, X, gr(s)-uws, gr(pul), gr(pul), gr(s)-uws, gr(pul), gr(pul), gr(s)-uws, m
NC, 16, 5, X, gr(s)-uws, gr(pul), gr(pul), gr(s)-uws, gr(pul), gr(pul), gr(pul), gr(s)-uws, m
NC, 16, 5, X, gr(s)-uws, gr(pul), gr(pul), gr(s)-uws, gr(pul), gr(pul), gr(s)-uws, m
NC, 16, 5, X, gr(s)-uws, gr(pul), gr(pul), gr(s)-uws, gr(pul), gr(pul), gr(s)-uws, m
NC, 16, 5, X, gr(s)-uws, ba, ba, ba, gr(s)-uws, ba, ba, ba, gr(s)-uws, m
NC, 16, 5, X, gr(s)-uws, ba, ba, ba, gr(s)-uws, ba, ba, ba, ba, gr(s)-uws, m
NC, 16, 5, X, gr(s)-uws, ba, ba, ba, gr(s)-uws, ba, ba, ba, ba, gr(s)-uws, m
NC, 16, 5, X, gr(s)-uws, ba, ba, ba, gr(s)-uws, ba, ba, ba, ba, gr(s)-uws, m
NC, 16, 5, X, gr(s)-uws, ba, ba, ba, gr(s)-uws, ba, ba, ba, ba, gr(s)-uws, m
NC, 16, 5, X, gr(s)-uws, ba, ba, ba, gr(s)-uws, ba, ba, ba, ba, gr(s)-uws, m
NC, 16, 5, X, gr(s)-uws, ba, ba, ba, gr(s)-uws, ba, ba, ba, gr(s)-uws, m
NC, 16, 5, X, gr(s)-uws, ba, ba, ba, gr(s)-uws, ba, ba, ba, gr(s)-uws, m
NC, 16, 5, X, gr(s)-uws, ba, ba, gr(s)-uws, ba, ba, gr(s)-uws, m
NC, 16, 5, X, gr(s)-uws, ba, ba, gr(s)-uws, ba, ba, gr(s)-uws, m
NC, 16, 5, X, gr(s)-uws, ba, ba, gr(s)-uws, ba, ba, ba, gr(s)-uws, m
NC, 16, 5, X, gr(s)-uws, ba, ba, gr(s)-uws, ba, ba, ba, gr(s)-uws, m
NC, 16, 5, X, gr(s)-uws, ba, ba, ba, ba, gr(s)-uws, ba, ba, ba, gr(s)-uws, m
NC, 16, 5, X, gr(s)-uws, ba, ba, ba, gr(s)-uws, ba, ba, ba, gr(s)-uws, m
NC, 16, 5, X, gr(s)-uws, ba, ba, ba, gr(s)-uws, ba, ba, ba, gr(s)-uws, m
NC, 16, 5, X, gr(s)-uws, ba, ba, ba, gr(s)-uws, ba, ba, ba, gr(s)-uws, m
NC, 16, 5, X, gr(s)-uws, gr(pul)(s), gr(pul)(s), gr(pul)(s), gr(s)-uws, gr(pul)(s), gr(pul)(s), gr(pul)(s), gr(s)-uws, m
NC, 16, 5, X, gr(s)-uws, gr(pul)(s), gr(pul)(s), gr(s)-uws, gr(pul)(s), gr(pul)(s), gr(s)-uws, m
NC, 16, 5, X, gr(s)-uws, gr(pul)(s), gr(pul)(s), gr(s)-uws, gr(pul)(s), gr(pul)(s), gr(s)-uws, m
NC, 16, 5, X, gr(s)-uws, ba, ba, ba, gr(s)-uws, ba, ba, ba, ba, gr(s)-uws, ba, ba, ba, ba, gr(s)-uws, m
NC, 16, 5, X, gr(s)-uws, ba, ba, ba, gr(s)-uws, ba, ba, ba, ba, gr(s)-uws, m
NC, 16, 5, X, gr(s)-uws, ba, ba, ba, gr(s)-uws, ba, ba, ba, ba, gr(s)-uws, m
NC, 16, 5, X, gr(s)-uws, ba, ba, ba, ba, gr(s)-uws, ba, ba, ba, ba, gr(s)-uws, m
NC, 16, 5, X, gr(s)-uws, ba, ba, ba, gr(s)-uws, ba, ba, ba, gr(s)-uws, m
NC, 16, 5, X, gr(s)-uws, ba, ba, ba, gr(s)-uws, ba, ba, ba, ba, gr(s)-uws, m
NC, 16, 5, X, gr(s)-uws, ba, ba, ba, gr(s)-uws, ba, ba, ba, gr(s)-uws, m
NC, 16, 5, X, gr(s)-uws, ba, ba, ba, gr(s)-uws, ba, ba, ba, gr(s)-uws, m
NC, 16, 5, X, gr(s)-uws, gr(pul), gr(pul), gr(s)-uws, gr(pul), gr(pul), gr(pul), gr(s)-uws, m
NC, 16, 5, X, gr(s)-uws, gr(pul), gr(pul), gr(s)-uws, gr(pul), gr(pul), gr(pul), gr(s)-uws, am
NC, 16, 5, X, gr(s)-uws, dgr, dgr, gr(s)-uws, dgr, dgr, gr(s)-uws, am
NC, 16, 5, X, gr(s)-uws, dgr, dgr, gr(s)-uws, dgr, dgr, gr(s)-uws, am
NC, 16, 5, X, gr(s)-uws, dgr, dgr, gr(s)-uws, dgr, dgr, gr(s)-uws, am
NC, 16, 5, X, gr(s)-uws, ngr(s), ngr(s), gr(s)-uws, ngr(s), ngr(s), gr(s)-uws, amm
NC, 16, 5, X, gr(s)-uws, ngr(s), ngr(s), gr(s)-uws, ngr(s), ngr(s), gr(s)-uws, amm
NC, 16, 5, X, gr(s)-uws, ngr(s), ngr(s), gr(s)-uws, ngr(s), ngr(s), gr(s)-uws, amm
NC, 16, 5, X, gr(s)-uws, ngr(s), ngr(s), gr(s)-uws, ngr(s), ngr(s), gr(s)-uws, amm
NC, 16, 5, X, gr(s)-uws, ngr(s), ngr(s), ngr(s), gr(s)-uws, ngr(s), ngr(s), ngr(s), gr(s)-uws, m
NC, 16, 5, X, gr(s)-uws, gw(s), gw(s), gw(s), gr(s)-uws, gw(s), gw(s), gw(s), gr(s)-uws, m
NC, 16, 5, X, gr(s)-uws, w, w, w, gr(s)-uws, w, w, w, w, gr(s)-uws, m
NC, 16, 5, X, gr(s)-uws, w, w, w, gr(s)-uws, w, w, w, w, gr(s)-uws, m
NC, 16, 5, X, gr(s)-uws, w, w, w, gr(s)-uws, w, w, w, w, gr(s)-uws, m
NC, 16, 5, X, gr(s)-uws, ba, ba, ba, gr(s)-uws, ba, ba, ba, gr(s)-uws, m
NC, 16, 5, X, gr(s)-uws, ba, ba, ba, gr(s)-uws, ba, ba, ba, gr(s)-uws, m
NC, 16, 5, X, gr(s)-uws, ba, ba, ba, gr(s)-uws, ba, ba, ba, gr(s)-uws, m
NC, 16, 5, X, gr(s)-uws, ba, ba, gr(s)-uws, ba, ba, gr(s)-uws, m
NC, 16, 5, X, gr(s)-uws, agr(pul)(s), agr(pul)(s), gr(s)-uws, agr(pul)(s), agr(pul)(s), gr(s)-uws, m
NC, 16, 5, X, gr(s)-uws, agr(pul)(s), agr(pul)(s), gr(s)-uws, agr(pul)(s), agr(pul)(s), gr(s)-uws, m
NC, 16, 5, X, gr(s)-uws, agr(pul)(s), agr(pul)(s), gr(s)-uws, agr(pul)(s), agr(pul)(s), gr(s)-uws, m
NC, 16, 5, Y, gr(s)-uws, dgr(s), dgr(s), gr(s)-uws, dgr(s), dgr(s), dgr(s), gr(s)-uws, m
NC, 16, 5, Y, gr(s)-uws, dgr(s), dgr(s), gr(s)-uws, dgr(s), dgr(s), gr(s)-uws, am
NC, 16, 5, Y, gr(s)-uws, dgr(s), dgr(s), gr(s)-uws, dgr(s), dgr(s), gr(s)-uws, am
NC, 16, 5, Y, gr(s)-uws, dgr(s), dgr(s), gr(s)-uws, dgr(s), dgr(s), gr(s)-uws, am
NC, 16, 5, Y, gr(s)-uws, dgr(s), dgr(s), gr(s)-uws, dgr(s), dgr(s), gr(s)-uws, am
NC, 16, 5, Y, gr(s)-uws, dgr(s), dgr(s), gr(s)-uws, dgr(s), dgr(s), gr(s)-uws, am
NC, 16, 5, Y, gr(s)-uws, dgr(s), dgr(s), gr(s)-uws, dgr(s), dgr(s), gr(s)-uws, am
NC, 16, 5, Y, gt, ba, ba, gr(s)-uws, ba, ba, ba, gt, m
NC, 16, 5, Y, gr(s)-uws, ba, ba, ba, gr(s)-uws, ba, ba, ba, gr(s)-uws
NC, 16, 5, Y, m, gr(s)-uws, w, w, w, gr(s)-uws, w, w, w, w, gr(s)-uws, m
NC, 16, 5, Y, gr(s)-uws, w, w, w, gr(s)-uws, w, w, w, w, gr(s)-uws, m
NC, 16, 5, Y, gr(s)-uws, w, w, w, gr(s)-uws, w, w, w, gr(s)-uws, m
NC, 16, 5, Y, gr(s)-uws, ba, ba, ba, gr(s)-uws, ba, ba, ba, gr(s)-uws, m
NC, 16, 5, Y, gr(s)-uws, ba, ba, ba, gr(s)-uws, ba, ba, ba, gr(s)-uws, m
NC, 16, 5, Y, gr(s)-uws, ba, ba, ba, gr(s)-uws, ba, ba, ba, gr(s)-uws, m
NC, 16, 5, Y, gr(s)-uws, w, w, w, gr(s)-uws, w, w, w, w, gr(s)-uws, m
NC, 16, 5, Y, gr(s)-uws, w, w, w, gr(s)-uws, w, w, w, w, gr(s)-uws, m
NC, 16, 5, Y, gr(s)-uws, ba, ba, ba, gr(s)-uws, ba, ba, ba, gr(s)-uws, m
NC, 16, 5, Y, gr(s)-uws, ba, ba, ba, gr(s)-uws, ba, ba, ba, gr(s)-uws, m
NC, 16, 5, Y, gr(s)-uws, ba, ba, ba, gr(s)-uws, ba, ba, ba, gr(s)-uws, m
NC, 16, 5, Y, gr(s)-uws, ba, ba, gr(s)-uws, ba, ba, ba, gr(s)-uws, m
NC, 16, 5, Y, gr(s)-uws, ba, ba, gr(s)-uws, ba, ba, ba, gr(s)-uws, m
NC, 16, 5, Y, gr(s)-uws, ba, ba, gr(s)-uws, ba, ba, gr(s)-uws
NC, 16, 5, Y, gr(s)-uws, w, w, w, gr(s)-uws, w, w, w, w, gr(s)-uws, w, w, w, w, gr(s)-uws, m
NC, 16, 5, Y, gr(s)-uws, ba, ba, ba, gr(s)-uws, ba, ba, ba, ba, gr(s)-uws, m
NC, 16, 5, Y, gr(s)-uws, ba, ba, ba, gr(s)-uws, ba, ba, ba, gr(s)-uws, m
NC, 16, 5, Y, gr(s)-uws, ba, ba, ba, gr(s)-uws, ba, ba, ba, ba, gr(s)-uws, m
NC, 16, 5, Y, gr(s)-uws, ba, ba, ba, gr(s)-uws, ba, ba, ba, gr(s)-uws, m
NC, 16, 5, Y, gr(s)-uws, ba, ba, ba, gr(s)-uws, ba, ba, ba, gr(s)-uws, m
NC, 16, 5, Y, gr(s)-uws, ba, ba, ba, gr(s)-uws, ba, ba, gr(s)-uws
NC, 16, 5, Y, m, gr(s)-uws, ba, ba, ba, gr(s)-uws, ba, ba, ba, gr(s)-uws, m
NC, 16, 5, Y, gr(s)-uws, ba, ba, ba, gr(s)-uws, ba, ba, ba, gr(s)-uws, m
NC, 16, 5, Y, gr(s)-uws, ba, ba, ba, gr(s)-uws, ba, ba, ba, gr(s)-uws, m
NC, 16, 5, Y, gr(s)-uws, ba, ba, ba, gr(s)-uws, ba, ba, ba, gr(s)-uws
NC, 16, 5, Y, m, gr(s)-uws, w, w, w, gr(s)-uws, w, w, w, w, gr(s)-uws, w, w, w, gr(s)-uws, m
NC, 16, 5, Y, gr(s)-uws, w, w, w, w, gr(s)-uws, w, w, w, w, gr(s)-uws, m
NC, 16, 5, Y, gr(s)-uws, w, w, w, gr(s)-uws, w, w, w, w, gr(s)-uws, m
NC, 16, 5, Y, gr(s)-uws, w, w, w, gr(s)-uws, w, w, w, w, gr(s)-uws, m
NC, 16, 5, Y, gr(s)-uws, ba, ba, ba, gr(s)-uws, ba, ba, ba, gr(s)-uws, m
NC, 16, 5, Y, gr(s)-uws, ba, ba, ba, gr(s)-uws, ba, ba, ba, gr(s)-uws, m
NC, 16, 5, Y, gr(s)-uws, ba, ba, gr(s)-uws, ba, ba, gr(s)-uws, m
NC, 16, 5, Y, gr(s)-uws, ba, ba, gr(s)-uws, ba, ba, ba, gr(s)-uws, m
NC, 16, 5, Y, gr(s)-uws, ba, ba, gr(s)-uws, ba, ba, gr(s)-uws, m
NC, 16, 5, Y, gr(s)-uws, ba, ba, gr(s)-uws, ba, ba, gr(s)-uws
NC, 16, 5, Y, m, gr(s)-uws, w, w, w, gr(s)-uws, w, w, w, w, gr(s)-uws, m
NC, 16, 5, Y, gr(s)-uws, w, w, w, gr(s)-uws, w, w, w, w, gr(s)-uws, m
NC, 16, 5, Y, gr(s)-uws, w, w, w, gr(s)-uws, w, w, w, w, gr(s)-uws, m
NC, 16, 5, Y, gr(s)-uws, ba, ba, ba, gr(s)-uws, ba, ba, ba, gr(s)-uws, m
NC, 16, 5, Y, gr(s)-uws, ba, ba, ba, gr(s)-uws, ba, ba, ba, gr(s)-uws, m
NC, 16, 5, Y, gr(s)-uws, ba, ba, gr(s)-uws, ba, ba, ba, gr(s)-uws, m
NC, 16, 5, Y, gr(s)-uws, ba, ba, ba, gr(s)-uws, ba, ba, ba, gr(s)-uws, m
NC, 16, 5, Y, gr(s)-uws, ba, ba, ba, gr(s)-uws, ba, ba, ba, gr(s)-uws
NC, 16, 5, Y, gr(s)-uws, ba, ba, ba, gr(s)-uws, ba, ba, ba, gr(s)-uws, m
NC, 16, 5, Y, gr(s)-uws, ba, ba, gr(s)-uws, ba, ba, gr(s)-uws, m
NC, 16, 5, Y, gr(s)-uws, ba, ba, gr(s)-uws, ba, ba, gr(s)-uws
NC, 16, 5, Y, m, gr(s)-uws, w, w, w, gr(s)-uws, w, w, w, w, gr(s)-uws, w, w, w, w, gr(s)-uws, m
NC, 16, 5, Y, gr(s)-uws, w, w, w, gr(s)-uws, w, w, w, w, gr(s)-uws, w, w, w, w, gr(s)-uws
NC, 16, 5, Y, gr(s)-uws, w, w, w, gr(s)-uws, w, w, w, w, gr(s)-uws, m
NC, 16, 5, Y, gr(s)-uws, w, w, w, w, gr(s)-uws, ba, ba, ba, gr(s)-uws, m
NC, 16, 5, Y, gr(s)-uws, ba, ba, ba, gr(s)-uws, ba, ba, ba, gr(s)-uws, m
NC, 16, 5, Y, gr(s)-uws, ba, ba, ba, gr(s)-uws, ba, ba, ba, gr(s)-uws
NC, 16, 5, Y, m, gr(s)-uws, w, w, w, gr(s)-uws, w, w, w, w, gr(s)-uws, m
NC, 16, 5, Y, gr(s)-uws, ba, ba, ba, gr(s)-uws, ba, ba, ba, gr(s)-uws, m
NC, 16, 5, Y, gr(s)-uws, ba, ba, ba, gr(s)-uws, ba, ba, ba, gr(s)-uws, m
NC, 16, 5, Y, gr(s)-uws, ba, ba, ba, gr(s)-uws, ba, ba, ba, gr(s)-uws, m
NC, 16, 5, Y, gr(s)-uws, ba, ba, gr(s)-uws, ba, ba, ba, gr(s)-uws
NC, 16, 5, Y, m, gr(s)-uws, w, w, w, gr(s)-uws, w, w, w, w, gr(s)-uws, m
NC, 16, 5, Y, gr(s)-uws, w, w, w, gr(s)-uws, w, w, w, w, gr(s)-uws, m
NC, 16, 5, Y, gr(s)-uws, w, w, w, gr(s)-uws, w, w, w, w, gr(s)-uws, m
NC, 16, 5, Y, gr(s)-uws, w, w, w, gr(s)-uws, w, w, w, w, gr(s)-uws, m
NC, 16, 5, Y, gr(s)-uws, w, w, w, gr(s)-uws, w, w, w, w, gr(s)-uws, m
NC, 16, 5, Y, gr(s)-uws, w, w, w, gr(s)-uws, w, w, w, w, gr(s)-uws, m
NC, 16, 5, Y, gr(s)-uws, ba, ba, ba, gr(s)-uws, ba, ba, ba, gr(s)-uws, m
NC, 16, 5, Y, gr(s)-uws, ba, ba, ba, gr(s)-uws, ba, ba, ba, gr(s)-uws, m
NC, 16, 5, Y, gr(s)-uws, ba, ba, ba, gr(s)-uws, ba, ba, ba, gr(s)-uws, m
NC, 16, 5, Z, gr(s)-uws, ba, ba, ba, gr(s)-uws, ba, ba, ba, gr(s)-uws, m
NC, 16, 5, Z, gr(s)-uws, ba, ba, gr(s)-uws, ba, ba, ba, gr(s)-uws, m
NC, 16, 5, Z, gr(s)-uws, ba, ba, ba, gr(s)-uws, ba, ba, ba, gr(s)-uws, m
NC, 16, 5, Z, m, gr(s)-uws, w, w, w, gr(s)-uws, w, w, w, gr(s)-uws, w, w, w, w, gr(s)-uws, m
NC, 16, 5, Z, gr(s)-uws, w, w, w, gr(s)-uws, w, w, w, w, gr(s)-uws, m
NC, 16, 5, Z, gr(s)-uws, w, w, w, gr(s)-uws, w, w, w, w, gr(s)-uws, m
NC, 16, 5, Z, gr(s)-uws, ba, ba, ba, gr(s)-uws, ba, ba, gr(s)-uws, m
NC, 16, 5, Z, gr(s)-uws, ba, ba, ba, gr(s)-uws, ba, ba, ba, gr(s)-uws, am
NC, 16, 5, Z, gr(s)-uws, ngr(s), ngr(s), gr(s)-uws, ngr(s), ngr(s), ngr(s), gr(s)-uws, am
NC, 16, 5, Z, gr(s)-uws, ngr(s), ngr(s), gr(s)-uws, ngr(s), ngr(s), gr(s)-uws, am
NC, 16, 5, Z, gr(s)-uws, ngr(s), ngr(s), gr(s)-uws, ngr(s), ngr(s), gr(s)-uws, am
NC, 16, 5, Z, gr(s)-uws, ngr(s), ngr(s), gr(s)-uws, ngr(s), ngr(s), gr(s)-uws, am
NC, 16, 5, Z, gr(s)-uws, ngr(s), ngr(s), gr(s)-uws, ngr(s), ngr(s), gr(s)-uws, am
NC, 16, 5, Z, gr(s)-uws, ngr(s), ngr(s), gr(s)-uws, ngr(s), ngr(s), gr(s)-uws, am
NC, 16, 5, Z, gr(s)-uws, ngr(s), ngr(s), gr(s)-uws, ngr(s), ngr(s), gr(s)-uws, am
NC, 16, 5, Z, gr(s)-uws, ngr(s), ngr(s), gr(s)-uws, ngr(s), ngr(s), gr(s)-uws, am
NC, 16, 5, Z, gr(s)-uws, ngr(s), ngr(s), gr(s)-uws, ngr(s), ngr(s), gr(s)-uws, am
NC, 16, 5, Z, gr(s)-uws, ngr(s), ngr(s), gr(s)-uws, ngr(s), ngr(s), gr(s)-uws, am
NC, 16, 5, Z, gr(s)-uws, ngr(s), ngr(s), gr(s)-uws, ngr(s), ngr(s), gr(s)-uws, am
NC, 16, 5, Z, gr(s)-uws, ngr(s), ngr(s), gr(s)-uws, ngr(s), ngr(s), gr(s)-uws, am(l)
NC, 16, 5, Z, gr(s)-uws, ngr(s), ngr(s), gr(s)-uws, ngr(s), ngr(s), gr(s)-uws, am
NC, 16, 5, Z, gr(s)-uws, ngr(s), ngr(s), gr(s)-uws, ngr(s), ngr(s), gr(s)-uws, am(l)
NC, 16, 5, Z, gr(s)-uws, ngr(s), ngr(s), gr(s)-uws, ngr(s), ngr(s), gr(s)-uws, am
NC, 16, 5, Z, gr(s)-uws, ngr(s), ngr(s), gr(s)-uws, ngr(s), ngr(s), ngr(s), gr(s)-uws, am
NC, 16, 5, Z, gr(s)-uws, ngr(s), ngr(s), gr(s)-uws, ngr(s), ngr(s), gr(s)-uws, am
NC, 16, 5, Z, gr(s)-uws, ngr(s), ngr(s), gr(s)-uws, ngr(s), ngr(s), gr(s)-uws, am
NC, 16, 5, Z, gr(s)-uws, ngr(s), ngr(s), gr(s)-uws, ngr(s), ngr(s), gr(s)-uws, am
NC, 16, 5, Z, gr(s)-uws, ngr(s), ngr(s), gr(s)-uws, ngr(s), ngr(s), gr(s)-uws, am
NC, 16, 5, Z, gr(s)-uws, ngr(s), ngr(s), gr(s)-uws, ngr(s), ngr(s), gr(s)-uws, am
NC, 16, 5, Z, gr(s)-uws, ngr(s)(pul), ngr(s)(pul), ngr(s)(pul), gr(s)-uws, ngr(s)(pul), ngr(s)(pul), ngr(s)(pul), gr(s)-uws, m
NC, 16, 5, Z, gr(s)-uws, ngr(s)(pul), ngr(s)(pul), ngr(s)(pul), gr(s)-uws, ngr(s)(pul), ngr(s)(pul), ngr(s)(pul), gr(s)-uws
NC, 16, 5, Z, gr(s)-uws, w, w, w, gr(s)-uws, w, w, w, w, gr(s)-uws, m
NC, 16, 5, Z, gr(s)-uws, w, w, w, gr(s)-uws, w, w, w, w, gr(s)-uws, m
NC, 16, 5, Z, gr(s)-uws, w, w, w, gr(s)-uws, w, w, w, w, gr(s)-uws, m
NC, 16, 5, Z, gr(s)-uws, ba, ba, ba, gr(s)-uws, ba, ba, ba, gr(s)-uws, m
NC, 16, 5, Z, gr(s)-uws, ba, ba, ba, gr(s)-uws, ba, ba, ba, gr(s)-uws, m
NC, 16, 5, Z, gr(s)-uws, ba, ba, ba, gr(s)-uws, ba, ba, ba, gr(s)-uws, m
NC, 16, 5, Z, gr(s)-uws, ba, ba, gr(s)-uws, ba, ba, ba, gr(s)-uws, m
NC, 16, 5, Z, gr(s)-uws, ba, ba, ba, gr(s)-uws, ba, ba, gr(s)-uws, m
NC, 16, 5, Z, gr(s)-uws, ba, ba, ba, gr(s)-uws, ba, ba, ba, gr(s)-uws, m
NC, 16, 5, Z, gr(s)-uws, w, w, w, gr(s)-uws, w, w, w, w, gr(s)-uws, m
NC, 16, 5, Z, gr(s)-uws, w, w, w, gr(s)-uws, w, w, w, w, gr(s)-uws, m
NC, 16, 5, Z, gr(s)-uws, w, w, w, w, gr(s)-uws, w, w, w, w, gr(s)-uws, m
NC, 16, 5, Z, gr(s)-uws, w, w, w, gr(s)-uws, w, w, w, w, gr(s)-uws, m
NC, 16, 5, Z, gr(s)-uws, w, w, w, gr(s)-uws, w, w, w, gr(s)-uws, m
NC, 16, 5, Z, gr(s)-uws, w, w, w, gr(s)-uws, w, w, w, w, gr(s)-uws, m
NC, 16, 5, Z, gr(s)-uws, ba, ba, ba, gr(s)-uws, ba, ba, ba, gr(s)-uws, m
NC, 16, 5, Z, gr(s)-uws, ba, ba, ba, gr(s)-uws, ba, ba, ba, gr(s)-uws, m
NC, 16, 5, Z, gr(s)-uws, ba, ba, ba, gr(s)-uws, ba, ba, ba, gr(s)-uws, m
NC, 16, 5, Z, gr(s)-uws, ba, ba, ba, gr(s)-uws, ba, ba, ba, ba, gr(s)-uws, m
NC, 16, 5, Z, gr(s)-uws, ba, ba, gr(s)-uws, ba, ba, ba, gr(s)-uws, m
NC, 16, 5, Z, gr(s)-uws, ba, ba, ba, gr(s)-uws, ba, ba, ba, gr(s)-uws, m
NC, 16, 5, Z, gr(s)-uws, w, w, w, gr(s)-uws, w, w, w, w, gr(s)-uws, m
NC, 16, 5, Z, gr(s)-uws, ba, ba, ba, gr(s)-uws, ba, ba, ba, gr(s)-uws, m
NC, 16, 5, Z, gr(s)-uws, ba, ba, ba, gr(s)-uws, ba, ba, ba, gr(s)-uws, m
NC, 16, 5, Z, gr(s)-uws, ba, ba, ba, gr(s)-uws, ba, ba, ba, gr(s)-uws, m
NC, 16, 5, Z, gr(s)-uws, gr(s)(pul), gr(s)(pul), gr(s)(pul), gr(s)-uws, gr(s)(pul), gr(s)(pul), gr(s)(pul), gr(s)-uws, m
NC, 16, 5, Z, gr(s)-uws, w, w, w, gr(s)-uws, w, w, w, w, gr(s)-uws, m
NC, 16, 5, Z, gr(s)-uws, w, w, w, gr(s)-uws, w, w, w, w, gr(s)-uws, m
NC, 16, 5, Z, gr(s)-uws, w, w, w, gr(s)-uws, w, w, w, w, gr(s)-uws, m
NC, 16, 5, Z, gr(s)-uws, w, w, w, gr(s)-uws, w, w, w, w, gr(s)-uws, m
NC, 16, 5, Z, gr(s)-uws, w, w, w, w, gr(s)-uws, w, w, w, w, gr(s)-uws, m
NC, 16, 5, Z, gr(s)-uws, w, w, w, gr(s)-uws, w, w, w, w, gr(s)-uws, am
NC, 16, 5, Z, gr(s)-uws, ba, ba, ba, gr(s)-uws, ba, ba, ba, gr(s)-uws, m
NC, 16, 5, Z, gr(s)-uws, ba, ba, ba, gr(s)-uws, ba, ba, ba, gr(s)-uws, m
NC, 16, 5, Z, gr(s)-uws, ba, ba, ba, gr(s)-uws, ba, ba, ba, gr(s)-uws, m
NC, 16, 5, Z, gr(s)-uws, ba, ba, ba, gr(s)-uws, ba, ba, ba, gr(s)-uws, m
NC, 16, 5, Z, gr(s)-uws, ba(pul), ba(pul), gr(s)-uws, ba(pul), ba(pul), ba(pul), gr(s)-uws, m
NC, 16, 5, Z, gr(s)-uws, ba(pul), ba(pul), ba(pul), gr(s)-uws, ba(pul), ba(pul), ba(pul), gr(s)-uws, am
NC, 16, 5, Z, gr(s)-uws, ba(pul), ba(pul), ba(pul), gr(s)-uws, ba(pul), ba(pul), ba(pul), gr(s)-uws, am
NC, 16, 5, Z, gr(s)-uws, ba, ba, ba, gr(s)-uws, ba, ba, ba, gr(s)-uws, m
NC, 16, 5, Z, gr(s)-uws, ba, ba, ba, gr(s)-uws, ba, ba, ba, gr(s)-uws, m
NC, 16, 5, Z, gr(s)-uws, ba, ba, gr(s)-uws, ba, ba, ba, gr(s)-uws
NC, 16, 5, Z, gr(s)-uws, ba, ba, gr(s)-uws, ba, ba, ba, gr(s)-uws
NC, 16, 5, Z, gr(s)-uws, gr(s)(pul), gr(s)(pul), gr(s)-uws, gr(s)(pul), gr(s)(pul), gr(s)(pul), gr(s)-uws
NC, 16, 5, Z, m, gr(s)-uws, w, w, gr(s)-uws
NC, 16, 5, Z, m, gr(s)-uws, w, w, w, gr(s)-uws, w, w, w, w, gr(s)-uws, m
NC, 16, 5, Z, m, gr(s)-uws, w, w, w, gr(s)-uws, w, w, w, w, gr(s)-uws, w, w, w, w, gr(s)-uws, m
NC, 16, 5, Z, m, gr(s)-uws, w, w, w, gr(s)-uws, w, w, w, w, gr(s)-uws, w, w, w, w, gr(s)-uws, m
NC, 16, 5, Z, m, gr(s)-uws, w, w, w, gr(s)-uws, w, w, w, w, gr(s)-uws, m
NC, 16, 5, Z, m, gr(s)-uws, w, w, w, gr(s)-uws, w, w, w, w, gr(s)-uws, w, w, w, gr(s)-uws, m
NC, 16, 5, X, gr(s)-uws, gr(pul), gr(pul), gr(s)-uws, gr(pul), gr(pul), gr(pul), gr(s)-uws, gr(pul), gr(pul), gr(pul), gr(s)-uws, m
NC, 15b, 5, X, dgr, gr(s)-dw, ba(pul), ba(pul), gr(s)-dw, ba(pul), ba(pul), gr(s)-dw
NC, 15b, 5, X, dgr, gr(s)-dw, ba(pul), ba(pul), gr(s)-dw, ba(pul), ba(pul), gr(s)-dw
NC, 15b, 5, X, dgr, gr(s)-dw, ba(pul), ba(pul), gr(s)-dw, ba(pul), ba(pul), gr(s)-dw
NC, 15b, 5, X, dgr, gr(s)-dw, ba(pul), ba(pul), gr(s)-dw, ba(pul), ba(pul), gr(s)-dw
NC, 15b, 5, X, dgr, gr(s)-dw, ba(pul), ba(pul), gr(s)-dw, ba(pul), ba(pul), gr(s)-dw
NC, 15b, 5, X, dgr, gr(s)-dw, ba(pul), ba(pul), gr(s)-dw, ba(pul), ba(pul), gr(s)-dw
NC, 15b, 5, X, dgr, gr(s)-dw, ba(pul), ba(pul), gr(s)-dw, ba(pul), ba(pul), gr(s)-dw
NC, 15b, 5, X, dgr, gr(s)-dw, ba(pul), ba(pul), gr(s)-dw, ba(pul), ba(pul), gr(s)-dw
NC, 15b, 5, X, dgr, gr(s)-dw, ba(pul), ba(pul), gr(s)-dw, ba(pul), ba(pul), gr(s)-dw
NC, 15b, 5, X, dgr, gr(s)-dw, ba(pul), ba(pul), gr(s)-dw, ba(pul), ba(pul), gr(s)-dw
NC, 15b, 5, X, dgr, gr(s)-dw, ba(pul), ba(pul), gr(s)-dw, ba(pul), ba(pul), gr(s)-dw
NC, 15b, 5, X, dgr, gr(s)-dw, ba(pul), ba(pul), gr(s)-dw, ba(pul), ba(pul), gr(s)-dw
NC, 15b, 5, X, dgr, gr(s)-dw, ba(pul), ba(pul), gr(s)-dw, ba(pul), ba(pul), gr(s)-dw
NC, 15b, 5, X, dgr, gr(s)-dw, ba(pul), ba(pul), gr(s)-dw, ba(pul), ba(pul), gr(s)-dw
NC, 15b, 5, X, dgr, gr(s)-dw, ba(pul), ba(pul), gr(s)-dw, ba(pul), ba(pul), gr(s)-dw
NC, 15b, 5, X, dgr, gr(s)-dw, ba(pul), ba(pul), gr(s)-dw
NC, 15b, 5, X, gr(s)-dw, ba(pul), ba(pul), gr(s)-dw, ba(pul), ba(pul), gr(s)-dw, ba(pul), ba(pul), gr(s)-dw
NC, 15b, 5, X, gr(s)-dw, ba(pul), ba(pul), gr(s)-dw, ba(pul), ba(pul), gr(s)-dw, ba(pul), ba(pul), ba(pul), gr(s)-dw
NC, 15b, 5, X, gr(s), gr(s)-dw, ba(pul), ba(pul), gr(s)-dw, ba(pul), ba(pul), gr(s)-dw
NC, 15b, 5, X, gr(s), gr(s)-dw, ba(pul), ba(pul), gr(s)-dw, ba(pul), ba(pul), gr(s)-dw
NC, 15b, 5, X, gr(s), gr(s)-dw, ba(pul), ba(pul), gr(s)-dw, ba(pul), ba(pul), gr(s)-dw
NC, 15b, 5, X, gr(s), gr(s)-dw, ba(pul), ba(pul), gr(s)-dw, ba(pul), ba(pul), gr(s)-dw
NC, 15b, 5, X, gr(s), gr(s)-dw, ba(pul), ba(pul), gr(s)-dw, ba(pul), ba(pul), gr(s)-dw
NC, 15b, 5, X, gr(s), gr(s)-dw, ba(pul), ba(pul), gr(s)-dw, ba(pul), ba(pul), gr(s)-dw
NC, 15b, 5, X, gr(s), gr(s)-dw, ba(pul), ba(pul), gr(s)-dw, ba(pul), ba(pul), gr(s)-dw
NC, 15b, 5, X, gr(s), gr(s)-dw, ba(pul), ba(pul), gr(s)-dw, ba(pul), ba(pul), gr(s)-dw
NC, 15b, 5, X, gr(s), gr(s)-dw, ba(pul), ba(pul), gr(s)-dw, ba(pul), ba(pul), ba(pul), gr(s)-dw
NC, 15b, 5, X, gr(s), gr(s)-dw, ba(pul), ba(pul), gr(s)-dw, ba(pul), ba(pul), gr(s)-dw
NC, 15b, 5, X, gr(s), gr(s)-dw, ba(pul), ba(pul), gr(s)-dw, ba(pul), ba(pul), gr(s)-dw
NC, 15b, 5, X, gr(s), gr(s)-dw, ba(pul), ba(pul), gr(s)-dw, ba(pul), ba(pul), ba(pul), gr(s)-dw
NC, 15b, 5, X, gr(s), gr(s)-dw, ba(pul), ba(pul), gr(s)-dw, ba(pul), ba(pul), gr(s)-dw
NC, 15b, 5, X, gr(s), gr(s)-dw, ba(pul), ba(pul), gr(s)-dw, ba(pul), ba(pul), ba(pul), gr(s)-dw
NC, 15b, 5, X, gr(s), gr(s)-dw, ba(pul), ba(pul), gr(s)-dw, ba(pul), ba(pul), gr(s)-dw
NC, 15b, 5, X, gr(s), gr(s)-dw, ba(pul), ba(pul), gr(s)-dw, ba(pul), ba(pul), gr(s)-dw
NC, 15b, 5, X, gr(s), gr(s)-dw, ba(pul), ba(pul), gr(s)-dw, ba(pul), ba(pul), gr(s)-dw
NC, 15b, 5, X, gr(s), gr(s)-dw, ba(pul), ba(pul), gr(s)-dw, ba(pul), ba(pul), gr(s)-dw, ba(pul), ba(pul), gr(s)-dw
NC, 15b, 5, X, mw, ba, ba, gr(s)-mw, ba, ba, ba, gr(s)-mw, ba, ba, ba, gr(s)-mw
NC, 15b, 5, X, gr(s)-dw, ba, ba, ba, gr(s)-dw, ba, ba, ba, gr(s)-dw, ba, ba, ba, gr(s)-dw
NC, 15b, 5, X, gr(s)-dw, ba, ba, ba, gr(s)-dw, ba, ba, ba, gr(s)-dw, ba, ba, ba, gr(s)-dw
NC, 15b, 5, X, gr(s)-dw, ba, ba, gr(s)-dw, ba, ba, ba, gr(s)-dw, ba, ba, ba, gr(s)-dw
NC, 15b, 5, X, gr(s)-dw, ba(pul), ba(pul), gr(s)-mw, ba(pul), ba(pul), gr(s)-dw, ba(pul), ba(pul), gr(s)-mw
NC, 15b, 5, X, gr(s)-dw, ba(pul), ba(pul), gr(s)-mw, ba(pul), ba(pul), gr(s)-dw
NC, 15b, 5, X, gr(s), gr(s)-dw, ba(pul), ba(pul), gr(s)-mw, ba(pul), ba(pul), gr(s)-dw
NC, 15b, 5, X, gr(s), gr(s)-dw, ba(pul), ba(pul), gr(s)-dw, ba(pul), ba(pul), gr(s)-dw
NC, 15b, 5, X, gr(s), gr(s)-dw, ba(pul), ba(pul), gr(s)-dw, ba(pul), ba(pul), gr(s)-dw
NC, 15b, 5, X, gr(s), gr(s)-dw, ba(pul), ba(pul), gr(s)-dw, ba(pul), ba(pul), gr(s)-dw
NC, 15b, 5, X, gr(s), gr(s)-dw, ba(pul), ba(pul), gr(s)-dw, ba(pul), ba(pul), gr(s)-dw
NC, 15b, 5, X, gr(s), gr(s)-dw, ba(pul), ba(pul), gr(s)-dw, ba(pul), ba(pul), ba(pul), gr(s)-dw
NC, 15b, 5, X, gr(s), gr(s)-dw, ba(pul), ba(pul), gr(s)-dw, ba(pul), ba(pul), gr(s)-dw
NC, 15b, 5, X, gr(s), gr(s)-dw, ba(pul), ba(pul), gr(s)-dw, ba(pul), ba(pul), gr(s)-dw
NC, 15b, 5, X, gr(s), gr(s)-dw, ba(pul), ba(pul), gr(s)-dw, ba(pul), ba(pul), gr(s)-dw
NC, 15b, 5, X, gr(s), gr(s)-dw, ba(pul), ba(pul), gr(s)-dw, ba(pul), ba(pul), gr(s)-dw
NC, 15b, 5, X, gr(s), gr(s)-dw, ba(pul), ba(pul), gr(s)-dw, ba(pul), ba(pul), ba(pul), gr(s)-dw
NC, 15b, 5, X, gr(s), gr(s)-dw, ba(pul), ba(pul), gr(s)-dw, ba(pul), ba(pul), gr(s)-dw
NC, 15b, 5, X, gr(s), gr(s)-dw, ba(pul), ba(pul), gr(s)-dw, ba(pul), ba(pul), ba(pul), gr(s)-dw
NC, 15b, 5, X, gr(s), gr(s)-dw, ba(pul), ba(pul), gr(s)-dw, ba(pul), ba(pul), gr(s)-dw
NC, 15b, 5, X, gr(s), gr(s)-dw, ba(pul), ba(pul), gr(s)-dw, ba(pul), ba(pul), gr(s)-dw
NC, 15b, 5, X, gr(s), gr(s)-dw, ba(pul), ba(pul), gr(s)-dw, ba(pul), ba(pul), gr(s)-dw
NC, 15b, 5, X, gr(s), gr(s)-dw, ba(pul), ba(pul), gr(s)-dw, ba(pul), ba(pul), gr(s)-dw
NC, 15b, 5, X, gr(s), gr(s)-dw, ba(pul), ba(pul), gr(s)-dw, ba(pul), ba(pul), gr(s)-dw, ba(pul), ba(pul), gr(s)-dw
NC, 15b, 5, X, gr(s), gr(s)-dw, ba(pul), ba(pul), gr(s)-dw
NC, 15b, 5, X, mw, ba(pul), ba(pul), gr(s)-mw, ba, ba, ba, gr(s)-mw
NC, 15b, 5, X, mw, ba(pul), ba(pul), gr(s)-mw, ba(pul), ba(pul), gr(s)-mw, ba(pul), ba(pul), gr(s)-mw
NC, 15b, 5, X, mw, ba(pul), ba(pul), gr(s)-mw, ba(pul), ba(pul), gr(s)-mw
NC, 15b, 5, X, dgr, gr(s)-dw, ba(pul), ba(pul), gr(s)-dw, ba(pul), ba(pul), gr(s)-dw
NC, 15b, 5, X, dgr, gr(s)-dw, ba(pul), ba(pul), gr(s)-dw, ba(pul), ba(pul), gr(s)-dw
NC, 15b, 5, X, dgr, gr(s)-dw, ba(pul), ba(pul), gr(s)-dw, ba(pul), ba(pul), gr(s)-dw
NC, 15b, 5, X, dgr, gr(s)-dw, ba(pul), ba(pul), gr(s)-dw, ba(pul), ba(pul), gr(s)-dw
NC, 15b, 5, X, dgr, gr(s)-dw, ba(pul), ba(pul), gr(s)-dw, ba(pul), ba(pul), gr(s)-dw
NC, 15b, 5, X, dgr, gr(s)-dw, ba, ba, ba, gr(s)-dw, ba(l), ba(l), gr(s)-dw
NC, 15b, 5, X, dgr, gr(s)-dw, ba(l), ba(l), gr(s)-dw, ba(l), ba(l), gr(s)-dw
NC, 15b, 5, X, dgr, gr(s)-dw, ba(l), ba(l), gr(s)-dw, ba(l), ba(l), gr(s)-dw
NC, 15b, 5, X, dgr, gr(s)-dw, ba(l), ba(l), gr(s)-dw, ba(l), ba(l), gr(s)-dw
NC, 15b, 5, X, dgr, gr(s)-dw, ba(l), ba(l), gr(s)-dw, ba(l), ba(l), gr(s)-dw
NC, 15b, 5, X, dgr, gr(s)-dw, ba(l), ba(l), gr(s)-dw, ba(l), ba(l), gr(s)-dw
NC, 15b, 5, X, dgr, gr(s)-mw, ba(l), ba(l), gr(s)-mw, ba(l), ba(l), gr(s)-mw
NC, 15b, 5, X, dgr, gr(s)-mw, ba(l), ba(l), gr(s)-mw, ba(l), ba(l), gr(s)-mw
NC, 15b, 5, X, dgr, gr(s)-dw, ba(l), ba(l), gr(s)-dw, ba(l), ba(l), gr(s)-dw
NC, 15b, 5, X, dgr, gr(s)-dw, ba(l), ba(l), gr(s)-dw, ba(l), ba(l), gr(s)-dw
NC, 15b, 5, X, dgr, gr(s)-dw, ba(l), ba(l), gr(s)-dw, ba(l), ba(l), gr(s)-dw
NC, 15b, 5, X, gr(s)-mw, ba, ba, gr(s)-mw, ba, ba, gr(s)-mw, ba, ba, gr(s)-mw
NC, 15b, 5, X, gr(s)-mw, ba, ba, gr(s)-mw, ba(pul), ba(pul), gr(s)-dw, ba(pul), ba(pul), gr(s)-mw
NC, 15b, 5, X, gr(s), gr(s)-dw, ba(pul), ba(pul), gr(s)-dw, ba(pul), ba(pul), gr(s)-dw
NC, 15b, 5, X, gr(s), gr(s)-dw, ba(pul), ba(pul), gr(s)-dw, ba(pul), ba(pul), gr(s)-dw
NC, 15b, 5, X, gr(s), gr(s)-dw, ba(pul), ba(pul), gr(s)-dw, ba(pul), ba(pul), gr(s)-dw
NC, 15b, 5, X, gr(s), gr(s)-dw, ba(pul), ba(pul), gr(s)-dw, ba(pul), ba(pul), gr(s)-dw
NC, 15b, 5, X, gr(s), gr(s)-dw, ba(pul), ba(pul), gr(s)-dw, ba(pul), ba(pul), gr(s)-dw
NC, 15b, 5, X, gr(s), gr(s)-dw, ba(pul), ba(pul), gr(s)-dw, ba(pul), ba(pul), gr(s)-dw
NC, 15b, 5, X, gr(s), gr(s)-dw, ba(pul), ba(pul), gr(s)-dw, ba(pul), ba(pul), gr(s)-dw
NC, 15b, 5, X, gr(s), gr(s)-dw, ba, ba, ba, ba, gr(s)-mw, ba, ba, ba, ba, gr(s)-dw
NC, 15b, 5, X, gr(s), gr(s)-mw, ba(l), ba(l), gr(s)-mw, ba(l), ba(l), gr(s)-mw
NC, 15b, 5, X, gr(s), gr(s)-dw, ba(l), ba(l), gr(s)-dw, ba(l), ba(l), gr(s)-mw
NC, 15b, 5, X, gr(s), gr(s)-dw, ba(l), ba(l), gr(s)-dw, ba(l), ba(l), gr(s)-dw
NC, 15b, 5, X, gr(s), gr(s)-dw, ba(l), ba(l), gr(s)-dw, ba(l), ba(l), gr(s)-dw
NC, 15b, 5, X, gr(s), gr(s)-mw, ba(l), ba(l), gr(s)-dw, ba(l), ba(l), gr(s)-mw
NC, 15b, 5, X, gr(s), gr(s)-mw, ba(l), ba(l), gr(s)-mw, ba(l), ba(l), gr(s)-dw
NC, 15b, 5, X, gr(s), gr(s)-dw, ba(pul), ba(pul), gr(s)-dw, ba(pul), ba(pul), gr(s)-dw
NC, 15b, 5, X, gr(s), gr(s)-mw, ba(pul), ba(pul), gr(s)-dw, ba(pul), ba(pul), gr(s)-mw
NC, 15b, 5, X, gr(s), gr(s)-mw, ba(pul), ba(pul), gr(s)-mw, ba(pul), ba(pul)
NC, 15b, 5, X, gr(s)-mw, ba(pul), ba(pul), gr(s)-mw, ba(pul), ba(pul), gr(s)-mw
NC, 15b, 5, X, gr(s)-mw, ba(pul), ba(pul), gr(s)-mw, ba(pul), ba(pul), gr(s)-mw, ba(pul), ba(pul), gr(s)-mw
NC, 15b, 5, X, gr(s)-mw, ba, ba, gr(s)-dw, ba, ba, gr(s)-mw
NC, 15b, 5, X, gr(s)-dw, ba, ba, gr(s)-mw, ba, ba, gr(s)-mw
NC, 15b, 5, X, gr(s), gr(s)-dw, ba(pul), ba(pul), gr(s)-dw, ba(pul), ba(pul), gr(s)-mw
NC, 15b, 5, X, gr(s), gr(s)-dw, ba(pul), ba(pul), gr(s)-dw, ba(pul), ba(pul), gr(s)-dw
NC, 15b, 5, X, gr(s), gr(s)-dw, ba(pul), ba(pul), gr(s)-dw, ba(pul), ba(pul), ba(pul), gr(s)-dw
NC, 15b, 5, X, gr(s), gr(s)-dw, ba, ba, ba, gr(s)-dw, ba, ba, ba, gr(s)-dw
NC, 15b, 5, X, gr(s), gr(s)-dw, ba, ba, ba, gr(s)-dw, ba, ba, ba, gr(s)-dw
NC, 15b, 5, X, gr(s), gr(s)-dw, ba, ba, gr(s)-dw, ba, ba, ba, gr(s)-dw
NC, 15b, 5, X, gr(s), gr(s)-dw, ba, ba, ba, gr(s)-dw, ba, ba, gr(s)-dw
NC, 15b, 5, X, gr(s), gr(s)-dw, ba, ba, gr(s)-mw, ba, ba, gr(s)-dw
NC, 15b, 5, X, gr(s), gr(s)-dw, ba, ba, gr(s)-mw, ba, ba, gr(s)-dw
NC, 15b, 5, X, gr(s), gr(s)-dw, ba(pul), ba(pul), gr(s)-dw, ba(pul), ba(pul), gr(s)-mw
NC, 15b, 5, X, gr(s), gr(s)-mw, ba(pul), ba(pul), gr(s)-dw, ba(pul), ba(pul), gr(s)-dw
NC, 15b, 5, X, gr(s), gr(s)-dw, ba(pul), ba(pul), gr(s)-dw, ba(pul), ba(pul), gr(s)-dw
NC, 15b, 5, X, gr(s), gr(s)-mw, ba(pul), ba(pul), gr(s)-dw, ba(pul), ba(pul), gr(s)-dw
NC, 15b, 5, X, gr(s), gr(s)-dw, ba(pul), ba(pul), gr(s)-dw, ba(pul), ba(pul), gr(s)-dw
NC, 15b, 5, X, gr(s), gr(s)-dw, ba(pul), ba(pul), gr(s)-mw, ba(pul), ba(pul), gr(s)-dw
NC, 15b, 5, X, gr(s), gr(s)-dw, ba, ba, ba, gr(s)-dw, ba, ba, ba, gr(s)-dw
NC, 15b, 5, X, gr(s), gr(s)-dw, ba, ba, gr(s)-dw, ba, ba, ba, gr(s)-dw
NC, 15b, 5, X, gr(s), gr(s)-dw, ba, ba, gr(s)-dw, ba, ba, gr(s)-dw
NC, 15b, 5, X, gr(s), gr(s)-dw, ba, ba, gr(s)-dw, ba, ba, gr(s)-dw
NZ, 16, 5b, STBx, gr, uws, uws, gr, uws, gr, gr(l)
NZ, 16, 5b, STBx, gr(s)-uws, uws, gr, uws, agr(pul), gw(l)
NZ, 16, 5b, STBx, nm(s)-uws, uws, nm, uws, am(pul), gw(l)
NZ, 16, 5b, STBx, nm, uws, uws, nm, uws, am(pul), gw(l)
NZ, 16, 5b, STBx, gr, uws, uws, nm, uws, am(pul), gw(l)
NZ, 16, 5b, STBx, ngr, uws, uws, agr, uws, agr, gr
NZ, 16, 5b, STBx, ngr, uws, uws, ngr, uws, agr(pul), gw(l)
NZ, 16, 5b, STBx, ngr, uws, uws, ngr, uws, agr(pul), gw(l)
NZ, 16, 5b, STBx, ngr, uws, uws, ngr, hs, agr(pul), gw(l)
NZ, 16, 5b, STBx, gr(s)-uws, uws, gr, uws, agr(pul), gw(l)
NZ, 16, 5b, STBy, gr(s)-uws, uws, gr, uws, gr(pul), gr(l)(pul)
NZ, 16, 5b, STBy, gr(s)-uws, uws, gr, uws, gr(pul), agr(l)(pul)
NZ, 16, 5b, STBy, nm, modhs, gr(l), modhs, gr(l)
NZ, 16, 5b, STBy, gr(s)-uws, uws, gr, uws, gr(pul), gr(pul)(l)
NZ, 16, 5b, STBy, gr(s)-uws, uws, gr, uws, gr(pul), gr(l)
NZ, 16, 5b, STBy, gr, uws, uws, gr, uws, gw, gw(l)
NZ, 16, 5b, STBy, gr(s)-uws, uws, gr, uws, gw, gw(l)
NZ, 16, 5b, CSx, gr(s)-uws, uws, gr(s), uws, gr(s), gw
NZ, 16, 5b, CSx, gr(s)-uws, uws, gr(s), uws, gw, gw(l)
NZ, 16, 5b, CSx, gr(s)-uws, uws, gr(s), uws, gr, gw
NZ, 16, 5b, CSx, gr(s), uws, uws, gr(s), uws, gw, gw(l)
NZ, 16, 5b, CSx, gr(s)-uws, uws, gr(s), uws, gw, gw
NZ, 16, 5b, CSy, gr, uws, uws, gr, uws, gw, gr, gr
NZ, 16, 5b, CSy, gr, uws, uws, gr, uws, gw, gw(l), gw
NZ, 16, 5b, CSy, gr, uws, uws, uws, gw, gw(l)
NZ, 16, 5b, CSy, gr(s)-uws, uws, gr, uws, gr, gr
NZ, 16, 5b, CSy, gr(s)-uws, uws, gr, uws, gr, gr
NZ, 16, 5b, CSy, gr, uws, uws, gr, uws, gr, gw, gw
NZ, 16, 5b, CSy, gr, uws, uws, uws, gw, gw(l)
NZ, 16, 5b, CSy, gr(s)-uws, uws, gr, uws, gr, gr
NZ, 16, 5b, CSy, gr, uws, uws, gr, modhs, gw, gw(l)
NZ, 16, 5b, CSy, gr, uws, uws, gr, uws, gw, gw(l)
NZ, 16, 5b, CSy, gr, uws, modhs, gr, uws, gw, gw(l)
NZ, 16, 5b, CSy, m, modhs, modhs, m, modhs, gw, gw(l)
NZ, 16, 5b, CSy, gr, uws, uws, gr, uws, gw, gw
NC, 16, 5b, X, gr(s)-uws, uws, gr(s)-uws, gw, gw(l)
NC, 16, 5b, X, gr(s)-uws, uws, gr(s)-uws, gw, gw(l)
NC, 16, 5b, X, gr(s)-uws, uws, gr(s)-uws, gw, gw(l)
NC, 15b, 5c, Y, m, ba-hm, ba, ba, ba-hm, ba, ba, ba-hm
NC, 15b, 5c, Y, m, ba-hm, ba, ba, ba-hm, ba, ba, ba-hm, ba, ba, ba-hm
NC, 15b, 5c, Y, m, ba-hm, ba, ba, ba-hm, ba, ba, ba-hm, ba, ba, ba-hm
NC, 15b, 5c, Y, m, ba-hm, ba, ba, ba-hm, ba, ba, ba-hm, ba, ba, ba-hm
NC, 15b, 5c, Y, m, ba-hm, ba, ba, ba-hm, ba, ba, ba-hm
NC, 15b, 5c, Y, m, ba-hm, ba, ba, ba-hm, ba, ba, ba-hm
NC, 15b, 5c, Y, m, ba-hs, w, w, w, ba-hs, w, w, w, ba-hs, w, w, w, ba-hs
NC, 15b, 5c, Y, m, ba-hs, w, w, w, ba-hs, w, w, w, ba-hs, w, w, ba-hs
NC, 15b, 5c, Y, m, ba-hs, w, w, w, ba-hs, w, w, w, ba-hs, w, w, w, ba-hs
NC, 15b, 5c, Y, m, ba-hs, ba, ba, ba-hs, ba, ba, ba-hs, ba, ba, ba-hs
NC, 15b, 5c, Y, m(l), ba-hs, ba, ba, ba-hs, ba, ba, ba-hs
NC, 15b, 5c, Y, m(l), ba-hs, ba, ba, ba-hs, ba, ba, ba-hs
NC, 15b, 5c, Y, m, ba-hs, ba, ba, ba, ba, ba-hs, ba, ba, ba, ba-hs, ba, ba, ba, ba-hs
NC, 15b, 5c, Y, m, ba-hs, ba, ba, ba, ba-hs, ba, ba, ba-hs, ba, ba, ba-hs
NC, 15b, 5c, Y, m, ba-hs, ba, ba, ba-hs, ba, ba, ba-hs
NC, 15b, 5c, Y, m, ba-hs, ba, ba, ba-hs, ba, ba, ba-hs
NC, 15b, 5c, Y, m, ba-hs, ba, ba, ba-hs, ba, ba, ba-hs
NC, 15b, 5c, Y, m, ba, hm(s), ba, ba, ba, ba, ba, hm(s), ba, ba, ba, hm(s), ba, ba, ba
NC, 15b, 5c, Y, m, ba-hm(s), m, ba-hm(s), ba, ba, ba, ba-hm(s), ba, ba, ba, ba-hm(s)
NC, 15b, 5c, Y, m, ba-hm(s), m, ba, ba-hm(s), ba, ba-hm(s), ba, ba, ba-hm(s)
NC, 15b, 5c, Y, m, hm(s), m, ba-hm(s), ba, ba, ba-hm(s), ba, ba, ba-hm(s)
NC, 15b, 5c, Y, m, ba-hs, ba, ba, ba-hs, ba, ba, ba-hs
NC, 15b, 5c, Y, m, ba-hs, ba, ba, ba-hs, ba, ba, ba-hs
NC, 15b, 5c, Y, m, ba-hs, ba, ba, ba-hs, ba, ba, ba-hs
NC, 15b, 5c, Y, m(l), ba-hs, ba, ba, ba-hs, ba, ba, ba-hs
NC, 15b, 5c, Y, m, w-hs, w, w, w, w-hs, w, w, w, w-hs, w, w, w, w-hs
NC, 15b, 5c, Y, m, w-hs, w, w, w, w-hs, w, w, w, w-hs, w, w, w-hs
NC, 15b, 5c, Y, m, w-hs, w, w, w, w-hs, w, w, w-hs, w, w, w-hs
NC, 15b, 5c, Y, m, ba-hm(s), w, w, ba-hm(s), ba, ba, ba-hm(s)
NC, 15b, 5c, Y, m, ba-hs, ba, ba, ba-hs, ba, ba, ba-hs
NC, 15b, 5c, Y, m, ba-hs, ba, ba, ba-hs, ba, ba, ba-hs
NC, 15b, 5c, Y, m, ba-hs, ba, ba, ba-hs, ba, ba, ba-hs
NC, 15b, 5c, Y, m, ba-hs, w, w, ba-hs, w, w, ba-hs, w, w, ba-hs
NC, 15b, 5c, Y, m, ba-hs, w, w, ba-hs, ba, ba, ba-hs
NC, 15b, 5c, Y, m, ba-hs, ba, ba, ba-hs, ba, ba, ba-hs
NC, 15b, 5c, Y, m, ba-hm, ba, ba, ba-hm, ba, ba, ba-hm
NC, 15b, 5c, Y, m, ba-hm, ba, ba, ba-hm, ba, ba, ba-hm
NC, 15b, 5c, Y, m, ba-hm, ba, ba, ba-hm, ba, ba, ba-hm
NC, 15b, 5c, Y, m, ba-hm, ba, ba, ba-hm, ba, ba, ba-hm
NC, 15b, 5c, Y, m, ba-hm, ba, ba, ba-hm, ba, ba, ba-hm
NC, 15b, 5c, Y, m, ba-hm, w, w, ba-hm, w, w, ba-hm, w, w, ba-hm
NC, 15b, 5c, Y, m, ba-hm, w, w, ba-hm, w, w, ba-hm, w, w, ba-hm
NC, 15b, 5c, Y, m, ba-hm, w, w, ba-hm, w, w, ba-hm, w, w, ba-hm
NC, 15b, 5c, Y, m, ba, ba-hm, ba, ba, ba-hm, ba, ba, ba, ba-hm, ba, ba, ba, ba-hm
NC, 15b, 5c, Y, m, ba-hm, w, w, w, ba-hm, w, w, w, ba-hm, w, w, w, ba-hm
NC, 15b, 5c, Y, m, ba-hm, w, w, w, ba-hm, w, w, w, ba-hm, w, w, ba-hm
NC, 15b, 5c, Y, m, ba-hm, w, w, w, ba-hm, w, w, ba-hm, w, w, ba-hm
NC, 15b, 5c, Y, m, ba-hm, w, w, w, ba-hm, w, w, ba-hm
NC, 15b, 5c, Y, m, ba-hs, ba, ba, ba-hs, ba, ba, ba-hs
NC, 15b, 5c, Y, m, ba-hs, ba, ba, ba-hs, ba, ba, ba-hs
NC, 15b, 5c, Y, m, ba-hs, ba, ba, ba-hs, ba, ba, ba-hs
NC, 15b, 5c, Y, m, ba-hm, w, w, w, ba-hm, w, w, w, ba-hm, w, w, w, ba-hm, w, w, ba-hm
NC, 15b, 5c, Y, m, ba-hm, w, w, w, ba-hm, w, w, ba-hm, w, w, ba-hm
NC, 15b, 5c, Y, m, ba-hs, ba, ba, ba-hm, ba-hs, ba, ba-hs
NC, 15b, 5c, Y, m, ba-hs, ba, ba, ba-hs, ba, ba, ba-hs
NC, 15b, 5c, Y, m, ba-hs, ba, ba, ba-hs, ba, ba, ba-hs
NC, 15b, 5c, Y, m, ba-hs, ba, ba, ba-hs, ba, ba, ba-hs
NC, 15b, 5c, Y, m, ba-hs, ba, ba, ba-hs, ba, ba, ba-hs
NC, 15b, 5c, Y, m, ba-hs, ba, ba, ba-hs, ba, ba, ba-hs
NC, 15b, 5c, Y, m, ba, ba-hs, ba, ba, ba, ba-hs, ba, ba, ba, ba-hs
NC, 15b, 5c, Y, m, ba-hs, ba, ba, ba-hs, ba, ba, ba-hs
NC, 15b, 5c, Y, m, ba-hs, ba, ba, ba-hs, ba, ba, ba-hs
NC, 15b, 5c, Y, m, ba-hs, ba, ba, ba-hs, ba, ba, ba-hs
NC, 15b, 5c, Y, m, ba-hs, ba, ba, ba-hs, ba, ba, ba-hs
NC, 15b, 5c, Y, m, ba-hs, ba, ba, ba-hs, ba, ba, ba-hs
NC, 15b, 5c, Y, m, ba-hm, ba, ba, ba-hm, ba, ba, ba-hm
NC, 15b, 5c, Y, m, hm, w, w, w, hm, w, w, w, hm
NC, 15b, 5c, Y, m, ba-hm, ba, ba, ba-hm, ba, ba, ba-hm, ba, ba, ba-hm
NC, 15b, 5c, Y, m, ba-hm, ba, ba, ba-hm, ba, ba, ba-hm
NC, 15b, 5c, Y, m, ba-hm, ba, ba, ba-hm, ba, ba, ba-hm
NC, 15b, 5c, Y, m, ba-hm, ba, ba, ba-hm, ba, ba, ba-hm
NC, 15b, 5c, Y, m, ba-hm, ba, ba, ba-hm, ba, ba, ba-hm
NC, 15b, 5c, Y, m, ba-hs, w, w, w, ba-hs, w, w, w, ba-hs, w, w, w, ba-hs
NC, 15b, 5c, Y, m, ba-hs, w, w, w, ba-hs, w, w, w, ba-hs, w, w, ba-hs
NC, 15b, 5c, Y, m, ba-hs, w, w, ba-hs, w, w, ba-hs, w, w, ba-hs
NC, 15b, 5c, Y, m, ba-hs, w, w, ba-hs, w, w, ba-hs, w, w, ba-hs
NC, 15b, 5c, Y, m, ba-hs, ba, ba, ba-hs, ba, ba, ba-hs
NC, 15b, 5c, Y, m, ba-hs, ba, ba, ba-hs, ba, ba, ba-hs
NC, 15b, 5c, Y, m(l), ba-hs, ba, ba, ba-hs, ba, ba, ba-hs
NC, 15b, 5c, Y, m(l), ba-hs, ba, ba, ba-hs, ba, ba, ba-hs
NC, 15b, 5c, Y, m(l), ba-hs, ba, ba, ba-hs, ba, ba, ba-hs
NC, 15b, 5c, Y, m, ba-hs, ba, ba, ba, ba-hs, ba, ba, ba, ba-hs, ba, ba, ba, ba-hs
NC, 15b, 5c, Y, m, ba-hs, ba, ba, ba-hs, ba, ba, ba-hs, ba, ba, ba-hs
NC, 15b, 5c, Y, m, ba-hs, ba, ba, ba-hs, ba, ba, ba-hs
NC, 15b, 5c, Y, m, ba-hm, ba, ba, ba-hm, ba, ba, ba-hm
NC, 15b, 5c, Y, m, ba-hm, ba, ba, ba-hm, ba, ba, ba-hm
NC, 15b, 5c, Y, m, ba-hm, ba, ba, ba-hm, ba, ba, ba-hm
NC, 15b, 5c, Y, m, ba-hm, ba, ba, ba-hm, ba, ba, ba-hm
NC, 15b, 5c, Z, am(pul)(s), ba-hm, ba, ba, ba-hm, ba, ba, ba-hm
NC, 15b, 5c, Z, gw(s), ba-hm, ba, ba, ba-hm, ba, ba, ba-hm
NC, 15b, 5c, Z, gw(s), ba-hm, ba, ba, ba-hm, ba, ba, ba-hm, ba, ba, ba-hm
NC, 15b, 5c, Z, gw(s), ba-hm, ba, ba, ba-hm, ba, ba, ba-hm, ba, ba, ba-hm
NC, 15b, 5c, Z, gw, ba-dhm, ba, ba, ba-dhm, ba, ba, ba-dhm
NC, 15b, 5c, Z, gw, ba-dhm, ba, ba, ba-dhm, ba, ba, ba-dhm, ba, ba
NC, 15b, 5c, Z, dhm, ba, ba, dhm, ba, ba, dhm
NC, 15b, 5c, Z, m, dhm, w, w, ba-dhm, w, w, ba-dhm, w, w, ba-dhm
NC, 15b, 5c, Z, dhm, w, w, ba-dhm, ba, ba-dhm, ba, ba, ba-dhm
NC, 15b, 5c, Z, ba-dhm, ba, ba, ba-dhm, ba, ba, ba-dhm, ba-dhm, ba, ba-dhm
NC, 15b, 5c, Z, m, ba-hm, ba, ba-hm
NC, 15b, 5c, Z, m, ba-hm, ba, ba-hm, ba, ba-hm
NC, 15b, 5c, Z, m, ba-hm, ba, ba-hm
NC, 15b, 5c, Z, m, ba-hm, ba, ba-hm
NC, 15b, 5c, Z, m, ba-hm, ba, ba-hm
NC, 15b, 5c, Z, ba-hs, ba, w, ba-hs, w, w, w, ba-hs, w, w, w-hs
NC, 15b, 5c, Z, m, ba-hm, ba, ba, ba-hm, ba, ba-hm
NC, 15b, 5c, Z, m, ba-hm, ba, ba-hm
NC, 15b, 5c, Z, m, ba-hm, ba, ba-hm, ba, ba-hm
NC, 15b, 5c, Z, m, ba-hm, ba, ba-hm, ba, ba-hm
NC, 15b, 5c, Z, m, ba-hm, ba, ba-hm
NC, 15b, 5c, Z, m, ba-hm, ba, ba-hm, ba, ba-hm, ba, ba-hm
NC, 15b, 5c, Z, m, ba-hm, ba, ba, ba-hm, ba, ba, ba-hm
NC, 15b, 5c, Z, m, ba-hm, ba, ba, ba-hm, ba, ba, ba-hm
NC, 15b, 5c, Z, m, ba-hm, ba, ba, ba-hm, ba, ba, ba-hm
NC, 15b, 5c, Z, ba-hm, ba, ba, ba-hm, ba, ba, ba-hm, ba, ba, ba-hm
NC, 15b, 5c, Z, am(s), ba-hm, ba, ba, ba-hm, ba, ba, ba-hm
NC, 15b, 5c, Z, gw(s), ba-hm, ba, ba, ba-hm, ba, ba
NC, 15b, 5c, Z, dhm, ba, ba, ba-dhm, ba, ba, ba-dhm
NC, 15b, 5c, Z, dhm, ba, ba, ba-dhm, ba, ba, ba-dhm
NC, 15b, 5c, Z, dhm, ba, ba, ba-dhm, ba, ba, ba-dhm, ba, ba, ba-dhm
NC, 15b, 5c, Z, gw(s), ba-dhm, ba, ba, ba-dhm, ba, ba, ba-dhm
NC, 15b, 5c, Z, m, m(s)-hm, ba, ba, m(s)-hm
NC, 15b, 5c, Z, m, m(s)-hm, ba, m(s)-hm
NC, 15b, 5c, Z, m, m(s)-hm, ba, m(s)-hm
NC, 15b, 5c, Z, m, m(s)-hm, hm
NC, 15b, 5c, Z, gw, ba-hm, ba, ba, ba-hm, ba, ba, ba-hm
NC, 15b, 5c, Z, gw, ba-hm, ba, ba, ba-hm, ba, ba, ba-hm
NC, 15b, 5c, Z, gw, ba-hm, ba, ba, ba-hm, ba, ba, ba-hm
NC, 15b, 5c, Z, gw, ba-hm, ba, ba, ba-hm, ba, ba-hm
NC, 15b, 5c, Z, gw, ba-hm, ba, ba-hm, ba, ba-hm
NC, 15b, 5c, Z, m, ba-hm, ba, ba, ba-hm, ba, ba, ba-hm
NC, 15b, 5c, Z, m, ba-hm, ba, ba-hm, ba, ba-hm
NC, 15b, 5c, Z, m, ba-hm, ba, ba-hm
NC, 15b, 5c, Z, m, ba-hm, ba, ba-hm
NC, 15b, 5c, Z, hm, ba, ba, hm, ba, ba, hm
NC, 15b, 5c, Z, gw(s), ba-hm, ba, ba, ba-hm, ba, ba, ba-hm
NC, 15b, 5c, Z, gw(s), ba-hm, ba, ba, ba-hm, ba, ba, ba-hm
NC, 15b, 5c, Z, gw(s), ba-hm, ba, ba, ba-hm, ba, ba, ba-hm, ba-hm, ba, ba, ba-hm
NC, 15b, 5c, Z, m, ba-hm, ba, ba, ba-hm, ba, ba, ba-hm
NC, 15b, 5c, Z, m, ba-hm, ba, ba, ba-hm, ba-hm
NC, 15b, 5c, Z, m, ba-hm, ba, ba-hm
NC, 15b, 5c, Z, hs, w, w, hs, w, w, hs, w, w, w-hs, w, w, w-hs
NC, 15b, 5c, Z, gw(s), w-hs, w, w, w, w-hs, w, w, w, w, w, w-hs, w, w, w, w-hs
NC, 15b, 5c, Z, m, w-hs, w, w, w, w-hs, w, w, w, w, w-hs
NC, 15b, 5c, Z, m, ba-hm, ba, ba, ba-hm, ba, ba, ba-hm
NC, 15b, 5c, Z, m, ba-hm, ba, ba-hm, ba, ba-hm
NC, 15b, 5c, Z, m, ba-hm, ba
NC, 15b, 5c, Z, m, ba-hm, ba, ba-hm
NC, 15b, 5c, Z, ba-dhm, ba, ba, ba-dhm, ba, ba, ba, ba-dhm, ba, ba, ba-dhm, ba, ba, ba-dhm
NC, 15b, 5c, Z, ba-dhm, ba, ba, ba-dhm, ba, ba, ba-dhm
NC, 15b, 5c, Z, ba-dhm, ba, ba, ba-dhm, ba, ba, ba-dhm
NC, 15b, 5c, Z, ba-dhm, ba, ba, ba-dhm, ba, ba, ba-dhm
NC, 15b, 5c, Z, gw, ba-hm, ba, ba, ba-hm, ba, ba, ba-hm
NC, 15b, 5c, Z, gw, ba-hm, ba, ba, ba-hm, ba, ba, ba-hm
NC, 15b, 5c, Z, gw, ba-hm, ba, ba, ba-hm, ba, ba, ba-hm, ba, ba, ba-hm, ba, ba, ba-hm
NC, 15b, 5c, Z, gw, ba-hm, ba, ba, ba-hm, ba, ba
NC, 15b, 5c, Z, dhm, ba, ba, dhm, ba, ba, dhm, ba, ba
NC, 15b, 5c, Z, dhm, ba, dhm, ba, ba, dhm, ba, ba, dhm
NC, 15b, 5c, Z, nhm, ba, ba, dhm, ba, ba, ba-dhm, ba, ba, ba-dhm
NC, 15b, 5c, Z, gw, ba-dhm, ba, ba, ba-dhm, ba, ba, ba-dhm
NC, 15b, 5c, Z, am(pul), ba-hm, ba, ba, ba-hm, ba, ba, ba-hm
NC, 15b, 5c, Z, ba-hs, ba, ba, ba-hs, ba, ba, ba-hs, ba, ba, ba-hs, ba, ba, ba-hs
NC, 15b, 5c, Z, ba-hm, ba, ba-hm, ba, ba-hm, ba, ba-hm
NC, 15b, 5c, Z, m, ba-hm, ba, ba-hm, ba, ba-hm
NC, 15b, 5c, Z, m, ba-hm, ba, ba-hm, ba, ba-hm
NC, 15b, 5c, Z, m, ba-hm, ba, m, ba-hm, ba, ba-hm, ba, ba-hm
NC, 15b, 5c, Z, m, ba-hm, ba, ba-hm, ba, ba-hm
NC, 15b, 5c, Z, gw(s), am, w, w, w, ba-hm, w, w, w, ba-hm, ba, ba, ba-hm
NC, 15b, 5c, Z, am(s), ba, ba, ba-hm, ba, ba, ba-hm, ba, ba, ba-hm
NC, 15b, 5c, Z, am(s), ba, ba, hm, hm, ba, ba, hm, ba, ba, hm, ba, ba, hm
NZ, 16, 6, CSz, dm, am(s), am(s), am(s), am(s), am(s), am(s)
NZ, 16, 6, CSz, m, am, am, am, am, am, am
NZ, 16, 6, CSz, m, am, am, am, am(pul), am(pul)
NZ, 16, 6, CSz, dm, am(s), am(s), am(s), am(s), am(s), am(s)
NZ, 16, 6, CSz, dm, am(s), am(s), am(s), am, am, am(s)
NZ, 16, 6, CSz, m, am(s), am(s), am(s), am, am(pul), am(pul)
NZ, 16, 6, CSz, m, am(pul), am(pul), am(pul)(s), am(pul), am(pul)
NZ, 16, 6, CSz, m, am(s), am(s), am(s), am(s), am(s), am(s)
NZ, 16, 6, CSz, m, am(s), am(s), am(s), am(s), am(pul)(s), am(pul)(s), am(pul)(s)
NZ, 16, 6, CSz, m, am(pul)(s), am(pul)(s), am(pul)(s), am(pul)(s), am(pul)(s)
NZ, 16, 6, CSz, m, am(s), am(s), am(s), am(s), am(s)
NZ, 16, 6, CSz, m, am(s), am(s), am(s), am(s), am(s), am(s), am(s)
NZ, 16, 6, CSz, dm, am(s), am(s), am(s), am(s), am(s), am(s)
NZ, 16, 6, CSz, dm, am(s), am(s), am(s), am(s), am(pul)(s), am(pul)(s)
NZ, 16, 6, CSz, dm, am(s), am(s), am(s), am(s), am(s)
NZ, 16, 6, CSz, m, am(s), am(s), am(s), am(s), am(s), am(pul)(s)
EA, 17, 6, Z, am(pul)(s), am(s), am(s), am(s), am(s)
NC, 16, 6, X, am, am, am, am
NC, 16, 6, X, m, am, am, am, am
NC, 16, 6, X, m, am, am, am, am, am
NC, 16, 6, X, am, am, am, am
NC, 16, 6, X, m, am(pul), am(pul)
NC, 16, 6, X, hs, hs, hs, hs
NC, 16, 6, X, m, hs, hs, hs, hs
NC, 16, 6, X, m, hs, hs, hs, hs
NC, 16, 6, X, am, am, am, am
NC, 16, 6, X, m, am, am, am, am
NC, 16, 6, X, m, am, am, am, am
NC, 16, 6, X, m, am, am, am, am
NC, 16, 6, X, m, am, am, am, am
NC, 16, 6, X, hs, hs, hs, hs
NC, 16, 6, X, am, am, am, am
NC, 16, 6, X, m, am, am, am, am, am
NC, 16, 6, X, m, am, am, am, am, am, am
NC, 16, 6, X, m, am, am, am, am, am, sq
NC, 16, 6, X, m, am, am, am, am
NC, 16, 6, X, m, am, am, am, am, am
NC, 16, 6, X, m, am, am, am, am
NC, 16, 6, X, am, am, am, am, am, am
NC, 16, 6, X, m, am, am, am, am, am, am
NC, 16, 6, X, m, am, am, am, am, am, am
NC, 16, 6, Y, m, am(s), am(s), am, am
NC, 16, 6, Y, m, am(s), am(s), am(s), am(s)
NC, 16, 6, Y, m, am(s), am(s), am(s), am(s)
NC, 16, 6, Y, m, am(s), am(s), am(s), am(s)
NC, 16, 6, Y, m, am(s), am(s), am(s), am(s), am(s)
NC, 16, 6, Y, m, am(s), am(s), am(s), am(s)
NC, 16, 6, Y, m, am(s), am(s), am(s), am(s)
NC, 16, 6, Y, m, am(s), am(s), am(s), am(s)
NC, 16, 6, Y, m, am(s), am(s), am(s), am(s)
NC, 16, 6, Y, m, am(s), am(s), am(s), am(s)
NC, 16, 6, Y, m, am(s), am(s), am(s), am(s)
NC, 16, 6, Y, m, am(s), am(s), am(s), am(s)
NC, 16, 6, Y, m, am(s), am(s), am(s), am(s), am(s)
NC, 16, 6, Y, m, am(s), am(s), am(s), am(s)
NC, 16, 6, Y, m, am(s), am(s), am(s), am(s)
NC, 16, 6, Y, m, am(s), am(s), am(s), am(s)
NC, 16, 6, Y, m, am(s), am(s), am(s), am(s)
NC, 16, 6, Y, m, am(s), am(s), am(s), am(s)
NC, 16, 6, Y, m, am(s), am(s), am(s), am(s)
NC, 16, 6, Y, m, am(s), am(s), am(s), am(s)
NC, 16, 6, Y, m, am(s), am(s), am(s), am(s)
NC, 16, 6, Y, m, am(s), am(s), am(s), am(s)
NC, 16, 6, Y, m, am(s), am(s), am(s), am(s)
NC, 16, 6, Y, m, am(s), am(s), am(s), am(s)
NC, 16, 6, Y, m, am(s), am(s), am(s), am(s)
NC, 16, 6, Y, m, am(s), am(s), am(s), am(s)
NC, 16, 6, Y, m, am(s), am(s), am(s), am(s)
NC, 16, 6, Y, m, am(s), am(s), am(s), am(s)
NC, 16, 6, Y, m, am(s), am(s), am(s), am(s)
NC, 16, 6, Y, m, am(s), am(s), am(s), am(s)
NC, 16, 6, Y, m, am(s), am(s), am(s), am(s)
NC, 16, 6, Y, m, am(s), am(s), am(s), am(s)
NC, 16, 6, Y, m, am(s), am(s), am(s), am(s)
NC, 16, 6, Y, m, am(s), am(s), am(s), am(s)
NC, 16, 6, Y, m, am(s), am(s), am(s), am(s)
NC, 16, 6, Y, m, am(s), am(s), am(s), am(s)
NC, 16, 6, Y, m, am(s), am(s), am(s), am(s)
NC, 16, 6, Y, m, am(s), am(s), am(s), am(s)
NC, 16, 6, Z, m, am(s), am(s), am(s), am(s)
NC, 16, 6, Z, m, am(s), am(s), am(s), am(s)
NC, 16, 6, Z, m, am(s), am(s), am(s), am(s)
NC, 16, 6, Z, m, am(s), am(s), am(s), am(s)
NC, 16, 6, Z, m, am(s), am(s), am(s), am(s)
NC, 16, 6, Z, m, am(s), am(s), am(s), am(s)
NC, 16, 6, Z, m, am(s), am(s), am(s), am(s)
NC, 16, 6, Z, m, am(s), am(s), am(s), am(s)
NC, 16, 6, Z, m, am(s), am(s), am(s), am(s)
NC, 16, 6, Z, m, am(s), am(s), am(s), am(s)
NC, 16, 6, Z, m, am(s), am(s), am(s), am(s)
NC, 16, 6, Z, m, am(s), am(s), am(s), am(s)
NC, 16, 6, Z, m, am(s), am(s), am(s), am(s)
NC, 16, 6, Z, m, am(s), am(s), am(s), am(s)
NC, 16, 6, Z, m, am(s), am(s), am(s), am(s)
NC, 16, 6, Z, m, am(s), am(s), am(s), am(s)
NC, 16, 6, Z, m, am(s), am(s), am(s), am(s)
NC, 16, 6, Z, m, am(s), am(s), am(s), am(s)
NC, 16, 6, Z, m, am(s), am(s), am(s), am(s)
NC, 15b, 6, Y, m, am(s), am(s), am(s), am(s)
NC, 15b, 6, Y, m, am(pul)(s), am(pul)(s), am(pul)(s), am(pul)(s)
NC, 15b, 6, Y, m, am(pul)(s), am(pul)(s), am(pul)(s), am(pul)(s)
NC, 15b, 6, Y, m, am(pul)(s), am(pul)(s), am(pul)(s), am(pul)(s), am(pul)(s), am(pul)(s)
NC, 15b, 6, Y, m, am(pul)(s), am(pul)(s), am(pul)(s), am(pul)(s), am(pul)(s), am(pul)(s)
NC, 15b, 6, Y, m, am(s), am(s), am(s), am(s), am(s), am(s)
NC, 15b, 6, Y, m, am(s), am(s), am(s), am(s)
NC, 15b, 6, Y, m, am(s), am(s), am(s), am(s)
NC, 15b, 6, Y, m, am(s), am(s), am(s), am(s)
NC, 15b, 6, Y, m, am(s), am(s), am(s), am(s), am(s)
NC, 15b, 6, Y, m, am(pul)(s), am(pul)(s), am(pul)(s), am(pul)(s), am(pul)(s)
NC, 15b, 6, Y, m, am(pul)(s), am(pul)(s), am(pul)(s), am(pul)(s)
NC, 15b, 6, Y, m, am(pul)(s), am(pul)(s), am(pul)(s), am(pul)(s)
NC, 15b, 6, Y, m, am(pul)(s), am(pul)(s), am(pul)(s), am(pul)(s)
NC, 15b, 6, Y, m, am(pul)(s), am(pul)(s), am(pul)(s), am(pul)(s)
NC, 15b, 6, Y, m, am(pul)(s), am(pul)(s), am(pul)(s), am(pul)(s)
NC, 15b, 6, Y, m, am(pul)(s), am(pul)(s), am(pul)(s), am(pul)(s)
NC, 15b, 6, Y, m, am(pul)(s), am(pul)(s), am(pul)(s), am(pul)(s), am(pul)(s)
NC, 15b, 6, Y, m, am(s), am(s), am(s), am(s), am(s)
NC, 15b, 6, Y, m(l), am(s), am(s), am(s), am(s), am(s), am(s)
NC, 15b, 6, Y, m(l), am(s), am(s), am(s), am(s), am(s), am(s)
NC, 15b, 6, Y, m(l), am(pul)(s), am(pul)(s), am(pul)(s), am(pul)(s), am(pul)(s), am(pul)(s)
NC, 15b, 6, Y, m(l), am(pul)(s), am(pul)(s), am(pul)(s), am(pul)(s), am(pul)(s), am(pul)(s)
NC, 15b, 6, Y, m(l), am(s), am(s), am(s), am(s), am(s)
NC, 15b, 6, Y, m(l), am(s), am(s), am(s), am(s), am(s)
NC, 15b, 6, Y, m(l), am(pul)(s), am(pul)(s), am(pul)(s), am(pul)(s)
NC, 15b, 6, Y, m(l), am(pul)(s), am(pul)(s), am(pul)(s), am(pul)(s), am(pul)(s)
NC, 15b, 6, Y, m(l), am(pul)(s), am(pul)(s), am(pul)(s), am(pul)(s), am(pul)(s)
NC, 15b, 6, Y, m, am(s), am(s), am(s), am(s), am(s)
NC, 15b, 6, Y, m, am(s), am(s), am(s), am(pul)(s), am(pul)(s)
NC, 15b, 6, Y, m, am(pul)(s), am(pul)(s), am(pul)(s), am(pul)(s), am(pul)(s), am(pul)(s), am(pul)(s)
NC, 15b, 6, Y, m, am(pul)(s), am(pul)(s), am(pul)(s), am(pul)(s), am(pul)(s)
NC, 15b, 6, Y, m, am(pul)(s), am(pul)(s), am(pul)(s), am(pul)(s)
NC, 15b, 6, Y, m, am(pul)(s), am(pul)(s), am(pul)(s), am(pul)(s), am(pul)(s)
NC, 15b, 6, Y, m, am(pul)(s), am(pul)(s), am(pul)(s), am(pul)(s)
NC, 15b, 6, Y, m, am(s), am(s), am(s), am(s)
NC, 15b, 6, Y, m, am(pul)(s), am(pul)(s), am(pul)(s), am(pul)(s), am(pul)(s), am(pul)(s)
NC, 15b, 6, Y, m(l), am(s), am(s), am(s), am(s)
NC, 15b, 6, Y, m(l), am(s), am(s), am(s), am(s), am(s)
NC, 15b, 6, Y, m(l), am(s), am(s), am(s), am(s), am(s)
NC, 15b, 6, Y, m, am(pul)(s), am(pul)(s), am(pul)(s), am(pul)(s)
NC, 15b, 6, Y, m, am(pul)(s), am(pul)(s), am(pul)(s), am(pul)(s), am(pul)(s)
NC, 15b, 6, Y, m, am(pul)(s), am(pul)(s), am(pul)(s), am(pul)(s)
NC, 15b, 6, Y, m, am(pul)(s), am(pul)(s), am(pul)(s), am(pul)(s)
NC, 15b, 6, Y, m, am(s), am(s), am(s), am(s)
NC, 15b, 6, Y, m, am(s), am(s), am(s), am(s), am(s)
NC, 15b, 6, Y, m, am(pul)(s), am(pul)(s), am(pul)(s), am(pul)(s)
NC, 15b, 6, Y, m, am(pul)(s), am(pul)(s), am(pul)(s), am(pul)(s), am(pul)(s)
NC, 15b, 6, Y, m, am(pul)(s), am(pul)(s), am(pul)(s), am(pul)(s), am(pul)(s)
NC, 15b, 6, Y, m, am(pul)(s), am(pul)(s), am(pul)(s), am(pul)(s), am(pul)(s)
NC, 15b, 6, Y, m, am(s), am(s), am(s), am(s)
NC, 15b, 6, Y, m, am(pul)(s), am(pul)(s), am(pul)(s), am(pul)(s)
NC, 15b, 6, Y, m, am(s), am(s), am(s), am(s)
NC, 15b, 6, Y, m, am(s), am(s), am(s), am(s)
NC, 15b, 6, Y, m, am(s), am(s), am(s), am(s), am(s), am(s)
NC, 15b, 6, Y, m, am(pul)(s), am(pul)(s), am(pul)(s), am(pul)(s)
NC, 15b, 6, Y, m, am(pul)(s), am(pul)(s), am(pul)(s), am(pul)(s)
NC, 15b, 6, Y, m, am(pul)(s), am(pul)(s), am(pul)(s), am(pul)(s), am(pul)(s)
NC, 15b, 6, Y, m, am(s), am(s), am(s), am(s)
NC, 15b, 6, Y, m, am(pul)(s), am(pul)(s), am(pul)(s), am(pul)(s), am(pul)(s), am(pul)(s)
NC, 15b, 6, Y, m, am(pul)(s), am(pul)(s), am(pul)(s), am(pul)(s), am(pul)(s)
NC, 15b, 6, Y, m, am(pul)(s), am(pul)(s), am(pul)(s), am(pul)(s)
NC, 15b, 6, Y, m, am(s), am(s), am(s), am(s), am(s), am(s), am(s), am(s)
NC, 15b, 6, Y, m, am(s), am(s), am(s), am(s)
NC, 15b, 6, Y, m, am(s), am(s), am(s), am(s)
NC, 15b, 6, Y, m, am(pul)(s), am(pul)(s), am(pul)(s), am(pul)(s)
NC, 15b, 6, Y, m, am(pul)(s), am(pul)(s), am(pul)(s), am(pul)(s)
NC, 15b, 6, Y, m, am(pul)(s), am(pul)(s), am(pul)(s), am(pul)(s)
NC, 15b, 6, Y, m(l), am(s), am(s), am(s), am(s), am(s)
NC, 15b, 6, Y, m, am(pul)(s), am(pul)(s), am(pul)(s), am(pul)(s), am(pul)(s), am(pul)(s), am(pul)(s), am(pul)(s)
NC, 15b, 6, Z, m, am, am(s), am(s), am(s), am(s)
NC, 15b, 6, Z, m, am, am(s), am, am(s)
NC, 15b, 6, Z, m, am, am(s), am, am(s)
NC, 15b, 6, Z, m, am, am(s), am, am
NC, 15b, 6, Z, m, am(s), am(s), am(s), am(s), am(s)
NC, 15b, 6, Z, m, am(s), am(s), am(s), am(s)
NC, 15b, 6, Z, m, am(s), am(s), am(s), am(s)
NC, 15b, 6, Z, m, am, am(s), am(s), am
NC, 15b, 6, Z, m, am, am, am, am
NC, 15b, 6, Z, m, am, nm, am, nm
NC, 15b, 6, Z, m, am(s), am(s), am(s), am(s), am(s), am(s)
NC, 15b, 6, Z, m, am(s), am(s), am(s), nm(s)
NC, 15b, 6, Z, m, am(s), nm(s), am(s), nm(s)
NC, 15b, 6, Z, gw, am(s), am(s), am(s), am(s), am(s)
NC, 15b, 6, Z, gw, am(s), am(s), am(s), am(s)
NC, 15b, 6, Z, gw, am(s), am(s), am(s), am(s)
NC, 15b, 6, Z, gw, am(s), am(s), am(s), am(s)
NC, 15b, 6, Z, gw, am(s), am(s), am(s), am(s)
NC, 15b, 6, Z, m, am(s), am(s), am(s), am(s), am(s)
NC, 15b, 6, Z, m, am(s), am(s), am(s), am(s)
NC, 15b, 6, Z, m, am, am(s), am(s)
NC, 15b, 6, Z, m, am, am(s)
NC, 15b, 6, Z, m, am, am, am(s), am(s), am(s)
NC, 15b, 6, Z, m, am(s), am(s), am(s), am(s), am
NC, 15b, 6, Z, m, am(s), am(s), am(s), am(s)
NC, 15b, 6, Z, m, am(s), am(s), am(s), am(s)
NC, 15b, 6, Z, m, am(s), am(s), am(s), am(s), am(s)
NC, 15b, 6, Z, m, am(s), am(s), am(s), am(s)
NC, 15b, 6, Z, m, am(s), am(s), am(s), am(s)
NC, 15b, 6, Z, m, am, am
NC, 15b, 6, Z, m, am(s), am(s), am(s), am(s)
NC, 15b, 6, Z, m, am, am
NC, 15b, 6, Z, m, am(s), am(s), am(s), am(s), am(s), am(s), am(s)
NC, 15b, 6, Z, m, am(s), am(s), am(s), am(s)
NC, 15b, 6, Z, m, am(s), am(s), am(s), am(s)
NC, 15b, 6, Z, m(l), am, am, nm, nm
NC, 15b, 6, Z, m(l), nm, nm, nm, nm
NC, 15b, 6, Z, m, am, nm, nm(l)
NC, 15b, 6, Z, m, am(s), am(s), am(s), am(s), am(s), am(s)
NC, 15b, 6, Z, m, am(s), am(s), am(s), am(s)
NC, 15b, 6, Z, m, am(s), am(s), am(s), am(s)
NC, 15b, 6, Z, m, am(s), am(s), am(s), am(s)
NC, 15b, 6, Z, m, am(s), am(s), am(s), am(s)
NC, 15b, 6, Z, m, am(s), am(s), am(s), am(s)
NC, 15b, 6, Z, m, am, am, am(pul)(s), am(pul)(s), am(pul)(s), am(pul)(s), am(pul)(s)
NC, 15b, 6, Z, am(s), am(s), am(pul)(s), am(pul)(s), am(pul)(s), am(pul)(s), am(pul)(s)
NC, 15b, 6, Z, m, am(s), am(s), am(pul)(s), am(pul)(s), am(pul)(s), am(pul)(s)
NC, 15b, 6, Z, m(l), am, am, gw(s), gw(s), gw(s), gw(s), gw(s), gw(s)
NC, 15b, 6, Z, m, am(pul)(s), am(pul)(s), am(pul)(s), am(pul)(s), am(pul)(s), am(pul)(s)
NC, 15b, 6, Z, am, am(pul)(s), am(pul)(s), am(pul)(s), am(pul)(s)
EA, 15, 6, Y, am, am(s), am(s), am(s), am(s), dm(s)
EA, 15, 6, Y, m, am(s), am(s), dm(s), am(s), mm(s)
EA, 15, 6, Y, m, am(s), am(s), amm, nm(s)
EA, 15, 6, Y, m(pul), am, am(s), am
EA, 15, 6, Y, m, am, am(s), am(s), am(s), am(s), am(s)
EA, 15, 6, Y, m, am(s), am(s), am(s), am(s), dm(s)
EA, 15, 6, Y, m, am(s), am(s), am(s), am(s), am(s), dm(s)
EA, 15, 6, Y, m, am(s), am(s), nm(s), nm(s), am(s)
EA, 15, 6, Y, m, am(s), am(s), am(s), nm(s), nm(s)
EA, 15, 6, Y, m, am(s), am(s), am(s), am(s)
EA, 15, 6, Y, m, am(s), am(s), am(s), am(s), nm(s)
EA, 15, 6, Y, m, am, nm, am, nm
EA, 15, 6, Y, m, am(s), am(s), am(pul)(s), am(pul)(s), am(pul)(s)
EA, 15, 6, Z, m, am(s), am(s), am(s), am(s)
EA, 15, 6, Z, m, am(s), am(s), am(s), am(s)
EA, 15, 6, Z, m, am(s), am(s), am(s), am(s)
EA, 15, 6, Z, m, am(s), am(s), am(s), am(s)
EA, 15, 6, Z, m, am(s), am(s), am(s), am(s)
EA, 15, 6, Z, m, am, am, am, am
EA, 15, 6, Z, m, am, am, am(s), am(s)
EA, 15, 6, Z, m, m, am(s), am(s), am(s), am, am
EA, 15, 6, Z, m, am(s), am(s), am(s), am, am
EA, 15, 6, Z, m, m(pul)(s), m(pul)(s), m(pul)(s), m(pul)(s), m(pul)(s), m(pul)(s)
EA, 15, 6, Z, m, m(pul)(s), m(pul)(s), m(pul)(s), m(pul)(s), m(pul)(s), m(pul)(s)
EA, 15, 6, Z, m, m(pul)(s), m(pul)(s), m(pul)(s), m(pul)(s), m(pul)(s)
EA, 15, 6, Z, m, nm(s), am(s), am(s), am(s)
EA, 15, 6, Z, m, m(pul)(s), m(pul)(s), m(pul)(s), m(pul)(s)
EA, 15, 6, Z, m, m(pul)(s), m(pul)(s), m(pul)(s), m(pul)(s), m(pul)(s), m(pul)(s)
EA, 15, 6, Z, m, am(s), am(s), am(s), am(s), am(s)
EA, 15, 6, Z, m, am(s), am(s), am(s), am(s), am(s)
EA, 15, 6, Z, m, am(pul)(s), am(pul)(s), am(pul)(s), am(pul)(s)
EA, 15, 6, Z, m, am(s), am(s), am(s), am(s)
EA, 15, 6, Z, m, am(s), am(s), am(s), am(s)
EA, 15, 6, Z, m, am(s), am(s), am(s), am(s)
EA, 15, 6, Z, m, am(s), am(s), am(s), am(s)
EA, 15, 6, Z, m, am(pul)(s), am(pul)(s), am(pul)(s), am(pul)(s)
EA, 15, 6, Z, m, am(s), am(s), am(s), am(s), am(s), am(s)
EA, 15, 6, Z, m, am(s), am(s), am(s), am(s)
EA, 15, 6, Z, m, am(s), am(s), am(s), am(s)
EA, 15, 6, Z, m, am(s), am(s), am(s), am(s)
EA, 15, 6, Z, m, am(s), am(s), am(s), am(s), am(s)
EA, 15, 6, Z, m, am, nm, nm, am
EA, 15, 6, Z, m, nm, nm, nm, nm, nm
EA, 15, 6, Z, m, am, am, nm, nm
EA, 15, 6, Z, m, am, am, am, nm
EA, 15, 6, Z, m, am(s), am(s), am(s), am
EA, 15, 6, Z, m, am(pul)(s), am(pul)(s), am(pul)(s), am(pul)(s), am(pul)(s), am(pul)(s)
EA, 15, 6, Z, m, am(pul)(s), am(pul)(s), am(pul)(s), am(pul)(s), am(pul)(s)
EA, 15, 6, Z, m, am(s), am(s), am(s), am(s)
EA, 15, 6, Z, m, am(s), am(s), am(s), am(s)
EA, 15, 6, Z, m, am(s), am(s), am(s), am(s)
EA, 15, 6, Z, m, am(s), am(s), am(s), am(s)
EA, 15, 6, Z, m, am(s), am(s), am(s), am(s)
EA, 15, 6, Z, m, am(pul)(s), am(pul)(s), am(pul)(s), am(pul)(s), am(pul)(s)
EA, 15, 6, Z, m, am(pul)(s), am(pul)(s), am(pul)(s), am(pul)(s), am(pul)(s)
NZ, 16, 7, CSz, dm, am(pul), am(pul), am(pul), am(pul), am(pul), am(pul)
NZ, 16, 7, CSz, dm, am(pul), am(pul), am(pul), am(pul), am(pul)
NZ, 16, 7, CSz, m, m(pul), m(pul), m(pul)(s), m(pul)(l)
NZ, 16, 7, CSz, dm, am(pul)(s), am(pul)(s), am(pul)(s), am(pul)(s), am(pul)(s)
NZ, 16, 7, CSz, dm, am(pul)(s), am(pul)(s), am(pul)(s), am(pul)(s)
NZ, 16, 7, CSz, m, am(pul)(s), am(pul)(s), am(pul)(s), am(pul)(s), am(pul)(s)
NZ, 16, 7, CSz, m, am(pul)(s), am(pul)(s), am(pul)(s), am(pul)(s)
NZ, 16, 7, CSz, dm, am(pul)(s), am(pul)(s), am(pul)(s), am(pul)(s), am(pul)(s), am(pul)(s)
NZ, 16, 7, CSz, dm, am(pul)(s), am(pul)(s), am(pul)(s), am(pul)(s)
NZ, 16, 7, CSz, dm, am(pul)(s), am(pul)(s), am(pul)(s), am(pul)(s)
NZ, 16, 7, CSz, dm, am(pul)(s), am(pul)(s), am(pul)(s), am(pul)(s)
NZ, 16, 7, CSz, m, m(pul)(s), m(pul)(s), m(pul)(s), m(pul)(s), m(pul)(s), m(pul)(s)
NC, 16, 7, X, m, am(pul), am(pul), am(pul), am(pul)
NC, 16, 7, X, m, gw, gw, gw, gw, gw, gw
NC, 16, 7, X, m, gw, gw, gw, gw, gw(l)
NC, 16, 7, X, m, gw, gw, gw, gw, gw, gw
NC, 16, 7, X, m, gw, gw, gw, gw, gw, gw
NC, 16, 7, X, m, am(pul), am(pul), am(pul), am(pul), am(pul)
NC, 16, 7, X, m, am(pul), am(pul), am(pul), am(pul), am(pul)
NC, 16, 7, X, m, am(pul), am(pul), am(pul), am(pul), am(pul)
NC, 16, 7, X, m, am(pul), m(pul), m(pul), m(pul)
NC, 16, 7, X, m, m(pul), m(pul), m(pul), m(pul)
NC, 16, 7, X, m, gr(s), gr(s), gr(s), gr(s), gr(s), gr(s)
NC, 16, 7, X, m, m(pul), m(pul), m(pul), m(pul)(l)
NC, 16, 7, X, m, m(pul), m(pul), m(pul), m(pul)(l)
NC, 16, 7, X, m, m(pul), m(pul), m(pul), m(pul), m(pul), m(pul)
NC, 16, 7, X, m, m(pul), m(pul), m(pul), m(pul), m(pul), m(pul)
NC, 16, 7, X, m, m(pul)(l), m(pul)(l)
NC, 16, 7, X, m, m(pul)(l), m(pul)(l)
NC, 16, 7, X, m, m(pul)(l), m(pul)(l)
NC, 16, 7, X, m, am(pul), am(pul), am(pul), am(pul), am(pul)
NC, 16, 7, X, m, am(pul), am(pul), am(pul), am(pul)
NC, 16, 7, X, m, am(pul), m(pul), m(pul), m(pul)
NC, 16, 7, X, m, am(pul), m(pul), m(pul), m(pul)
NC, 16, 7, X, m, gw(l), gw(l)
NC, 16, 7, X, m, gr(pul), gr(pul), gr(pul), gr(pul)
NC, 16, 7, X, m, gr(pul)(l), gr(pul)(l)
NC, 16, 7, X, m, gr(pul)(s), gr(pul)(s), gr(pul)(s), gr(pul)(s), gr(pul)(s), gr(pul)(s)
NC, 16, 7, X, m, gr(pul), gr(pul), gr(pul)(s), gr(pul)(s), gr(pul)(s)
NC, 16, 7, Y, m, am(s)(pul), am(s)(pul), am(s)(pul), am(s)(pul), am(s)(pul)
NC, 16, 7, Y, m, am(s)(pul), am(s)(pul), am(s)(pul), am(s)(pul), am(s)(pul), am(s)(pul)
NC, 16, 7, Y, m, am(s)(pul), am(s)(pul), am(s)(pul), am(pul), am(pul)
NC, 16, 7, Y, m, m(pul), m(pul), m(l)(pul)
NC, 16, 7, Y, m, am(s)(pul), am(s)(pul), am(s)(pul), am(s)(pul), am(s)(pul)
NC, 16, 7, Y, m, m(s)(pul), m(s)(pul), m(s)(pul), m(s)(pul)
NC, 16, 7, Y, m, m(s)(pul), m(s)(pul), m(s)(pul), m(s)(pul)
NC, 16, 7, Y, m, m(s)(pul), m(s)(pul), m(s)(pul), m(s)(pul)
NC, 16, 7, Y, m, m(s)(pul), m(s)(pul), m(s)(pul), m(s)(pul), m
NC, 16, 7, Y, m, m(s)(pul), m(s)(pul), m(s)(pul), m(s)(pul)
NC, 16, 7, Y, m, m(s)(pul), m(s)(pul), m(s)(pul), m(s)(pul)
NC, 16, 7, Y, m, m(pul), m(pul), m(pul), m(pul)
NC, 16, 7, Y, m, m(pul), m(pul), m(pul), m(pul), m
NC, 16, 7, Y, m, m(s)(pul), m(s)(pul), m(pul)
NC, 16, 7, Y, m, m(pul), m(pul)
NC, 16, 7, Y, m, m(pul), m(pul)
NC, 16, 7, Y, m, m(s)(pul), m(s)(pul), m(s)(pul), m(s)(pul), m(s)(pul), m(s)(pul)
NC, 16, 7, Y, m, m(s)(pul), m(s)(pul), m(s)(pul), m(s)(pul), m(s)(pul)
NC, 16, 7, Y, m, am(s)(pul), am(s)(pul), am(s)(pul), am(s)(pul), am(s)(pul), am(s)(pul)
NC, 16, 7, Y, m, am(s)(pul), am(s)(pul), am(s)(pul), am(s)(pul), am(s)(pul), am(s)(pul)
NC, 16, 7, Y, m, am(s)(pul), am(s)(pul), am(s)(pul), am(s)(pul), am(s)(pul), am(s)(pul)
NC, 16, 7, Y, m, m(pul), m(pul)
NC, 16, 7, Y, m, m(pul), m(pul)
NC, 16, 7, Y, m, m(pul), m(pul)
NC, 16, 7, Z, m, m(s)(pul), m(s)(pul), m(s)(pul), m(s)(pul), m(s)(pul), m(s)(pul)
NC, 16, 7, Z, m, m(pul), m(pul)
NC, 16, 7, Z, m, m(pul), m(pul)
NC, 16, 7, Z, m, am(s)(pul), am(s)(pul), am(s)(pul), am(s)(pul), am(s)(pul)
NC, 16, 7, Z, m, am(s)(pul), am(s)(pul), am(s)(pul), am(s)(pul)
NC, 16, 7, Z, m, gr(pul), gr(pul)
NC, 16, 7, Z, m, gr(pul), gr(pul)
NC, 16, 7, Z, m, gr(pul), gr(pul)
NC, 16, 7, Z, m, gr(pul), gr(pul)
NC, 16, 7, Z, m, m(pul), m(pul)
NC, 16, 7, Z, m, m(pul), m(pul)
NC, 16, 7, Z, m, m(s)(pul), m(s)(pul), m(s)(pul), m(s)(pul), m(s)(pul)
NC, 16, 7, Z, m, am(s)(pul), am(s)(pul), am(s)(pul), am(s)(pul)
NC, 16, 7, Z, m, am(s)(pul), am(s)(pul), am(s)(pul), am(s)(pul)
NC, 16, 7, Z, m, am(s)(pul), am(s)(pul), am(s)(pul), am(s)(pul)
NC, 15b, 7, Z, am, gw(s), gw(s), gw(s), gw(s)
NC, 15b, 7, Z, am, gw(s), gw(s), gw
NC, 15b, 7, Z, am, gw(s), gw(s), gw
NC, 15b, 7, Z, gw(s), gw(s), gw(s), gw(s), gw(s), gw(s)
NC, 15b, 7, Z, am, gw, gw, gw, gw
NC, 15b, 7, Z, am(s), gw, gw, gw(s), gw
NC, 15b, 7, Z, am, gw, gw, gw
NC, 15b, 7, Z, m, am, gw, gw, gw
NC, 15b, 7, Z, am, gw, gw, gw, gw
NC, 15b, 7, Z, m, gw, gw, gw, gw
NC, 15b, 7, Z, am, gw, gw, gw
NC, 15b, 7, Z, am, gw, gw, gw(s), gw, gw(s), gw
NC, 15b, 7, Z, am, gw(s), gw(s), gw(s), gw(s), gw(s), gw(s), gw(s), gw(s)
NC, 15b, 7, Z, am, gw(s), gw(s), gw(s), gw(s)
NC, 15b, 7, Z, am, gw(s), gw(s), gw(s), gw(s)
NC, 15b, 7, Z, am, gw(s), gw(s), gw(s), gw(s)
NC, 15b, 7, Z, am, gw(s), gw(s), gw(s), gw(s)
NC, 15b, 7, Z, nm, gw(s), gw(s), gw(s), gw(s)
NC, 15b, 7, Z, am, gw, gw, gw, gw
NC, 15b, 7, Z, am, gw, gw, gw, gw
NC, 15b, 7, Z, am, gw(s), gw(l), gw(l)
NC, 15b, 7, Z, gw(s), gw(s), gw(s), gw(s), gw(s)
NC, 15b, 7, Z, am, gw(s), gw(s), gw(s), gw(s)
NC, 15b, 7, Z, am, gw(s), gw(s), gw(s), gw(s)
NC, 15b, 7, Z, am, gw, gw, gw, gw
NC, 15b, 7, Z, m, am(pul)(s), am(pul)(s), am(pul)(s), gw(s), gw(s), gw(s)
NC, 15b, 7, Z, am, gw(s), gw(s), gw(s), gw(s)
NC, 15b, 7, Z, am, gw(s), gw(s), gw(s), gw(s)
NC, 15b, 7, Z, am, gw(s), gw(s), gw(s), gw(s)
NC, 15b, 7, Z, am, gw(s), gw(s), gw(s), gw(s)
NZ, 16, 8, CSz, m, m(pul)(l), m(pul)(l)
NZ, 16, 8, CSz, m, sealion, sealion
NZ, 16, 8, CSz, m, sealion, sealion
NZ, 16, 8, CSz, m, sealion, sealion
NZ, 16, 8, CSz, m, sealion, sealion
NZ, 16, 8, CSz, m, sealion, sealion
NZ, 16, 8, CSz, dm, m(pul), m(pul)
NZ, 16, 8, CSz, dm, sealion, sealion
NZ, 16, 8, CSz, dm, sealion, sealion
NZ, 16, 8, CSz, dm, sealion, sealion
NZ, 16, 8, CSz, dm, sealion, sealion
NZ, 16, 8, CSz, dm, sealion, sealion
NZ, 16, 8, CSz, m, sealion, sealion
EA, 15, 8, Y, m, purr(l), purr(l)
EA, 15, 8, Y, m, purr(l), purr(l)
EA, 15, 8, Y, m, purr(l), purr(l)
EA, 15, 8, Y, m, purr(l), purr(l)
EA, 15, 8, Y, gr, chug(l), chug(l)
EA, 15, 8, Y, gr, chug(l), chug(l)
EA, 15, 8, Y, gr, chug(l), chug(l)
EA, 15, 8, Y, gr, chug(l), chug(l)
EA, 15, 8, Y, gr, chug(l), chug(l)
EA, 15, 8, Y, gr, chug(l), chug(l)
EA, 15, 8, Y, gr, chug(l), chug(l)
EA, 15, 8, Y, gr, chug(l), chug(l)
EA, 15, 8, Z, m, purr, purr, purr(l)
EA, 15, 8, Z, m, purr(l), purr(l)
EA, 15, 8, Z, m, purr(l), purr(l)
EA, 15, 8, Z, m, purr(l), purr(l)
EA, 15, 8, Z, m, purr, purr, purr(l)
EA, 15, 8, Z, m, m, purr, purr(l)
EA, 15, 8, Z, m, purr, purr(l)
EA, 15, 8, Z, m, purr, purr(l)
EA, 15, 8, Z, m, purr, purr(l)
EA, 15, 8, Z, m, purr, purr(l)
EA, 15, 8, Z, m, purr, purr(l)
EA, 15, 8, Z, m, purr, purr(l)
EA, 15, 8, Z, m, purr, purr(l)
EA, 15, 8, Z, m, purr, purr(l)
EA, 15, 8, Z, m, purr, purr(l)
EA, 15, 8, Z, m, purr, purr(l)
EA, 15, 8, Z, m, purr, purr(l)
EA, 15, 8, Z, m, chug(l), chug(l)
EA, 15, 8, Z, m, chug(l), chug(l)
EA, 15, 8, Z, m, chug(l), chug(l)
EA, 15, 8, Z, m, chug(l), chug(l)
EA, 15, 8, Z, m, chug(l), chug(l)
EA, 15, 8, Z, m, chug(l), chug(l)
EA, 15, 8, Z, m, chug(l), chug(l)
EA, 15, 8, Z, m, chug(l), chug(l)
EA, 15, 8, Z, m, chug(l), chug(l)
EA, 15, 8, Z, m, chug(l), chug(l)
EA, 15, 8, Z, m, chug(l), chug(l)
EA, 15, 8, Z, m, chug(l), chug(l)
EA, 15, 8, Z, m, chug(l), chug(l)
EA, 15, 8, Z, m, chug(l), chug(l)
EA, 15, 8, Z, m, chug(l), chug(l)
EA, 15, 8, Z, m, chug(l), chug(l)
EA, 15, 8, Z, m, chug(l), chug(l)
EA, 15, 8, Z, m, chug(l), chug(l)
EA, 15, 8, Z, m, chug(l), chug(l)
EA, 15, 8, Z, m, chug(l), chug(l)
EA, 15, 8, Z, m, purr(l), purr(l)
EA, 15, 8, Z, m, purr(l), purr(l)
EA, 15, 8, Z, m, purr(l), purr(l)
EA, 15, 8, Z, m, purr(l), purr(l)
EA, 15, 8, Z, m, purr(l), purr(l)
EA, 15, 8, Z, m, purr(l), purr(l)
EA, 15, 8, Z, m, chug(l), chug(l)
EA, 15, 8, Z, m, chug(l), chug(l)
EA, 15, 8, Z, m, chug(l), chug(l)
NC, 16, 8, X, m, gw(l), gw(l)
NC, 16, 8, X, m, sealion, sealion
NC, 16, 8, X, m, sealion, sealion
NC, 16, 8, Y, m, sealion, sealion
NC, 16, 8, Y, m, sealion, sealion
NC, 16, 8, Y, m, sealion, sealion
NC, 16, 8, Y, m, sealion, sealion
NC, 16, 8, Y, m, sealion, sealion
NC, 16, 8, Y, m, sealion, sealion
NC, 16, 8, Z, m, sealion, sealion
NC, 16, 8, Z, m, sealion, sealion
NC, 16, 8, Z, m, sealion, sealion
NC, 16, 8, Z, m, sealion, sealion
NC, 16, 8, Z, m, sealion, sealion
NC, 16, 8, Z, m, sealion, sealion
NC, 16, 8, Z, m, sealion, sealion
NC, 15b, 8, Y, m, chug(l), chug(l)
NC, 15b, 8, Y, m, chug(l), chug(l)
NC, 15b, 8, Y, m, chug(l), chug(l)
NC, 15b, 8, Y, m, chug(l), chug(l)
NC, 15b, 8, Y, m, chug(l), chug(l)
NC, 15b, 8, Y, m, chug(l), chug(l)
NC, 15b, 8, Y, m, chug(l), chug(l)
NC, 15b, 8, Y, m(l), chug(l), chug(l)
NC, 15b, 8, Y, m(l), chug(l), chug(l)
NC, 15b, 8, Y, m(l), chug(l), chug(l)
NC, 15b, 8, Y, m(l), chug(l), chug(l)
NC, 15b, 8, Z, am, gw, gw
NC, 15b, 8, Z, m, chug(l), chug(l)
NC, 15b, 8, Z, m, chug(l), chug(l)
NC, 15b, 8, Z, am, gw(l), gw(l)
NC, 15b, 8, Z, am, gw(l), gw(l)
NC, 15b, 8, Z, am, chug(l), chug(l)
NC, 15b, 8, Z, am, chug(l), chug(l)
NC, 15b, 8, Z, am, chug(l), chug(l)
NC, 15b, 8, Z, am, gw(l), gw(l)
NC, 15b, 8, Z, am, gw(l), gw(l)
NC, 15b, 8, Z, am, chug(l), chug(l)
NC, 15b, 8, Z, am, chug(l), chug(l)
NC, 15b, 8, Z, m(pul), chug(l), chug(l)
NC, 15b, 8, Z, nm, chug(l), chug(l)
NC, 15b, 8, Z, nm, chug(l), chug(l)
NC, 15b, 8, Z, nm, chug(l), chug(l)
NC, 15b, 8, Z, m, gw(l), gw(l)
NC, 15b, 8, Z, m, gw(l), gw(l)
EA, 15, 9, Z, m(pul), nm, nm, am, nm
EA, 15, 9, Z, m(pul), nm, nm, nm, nm
EA, 16, 9, X, gr-m(pul), ba(pul), gr-m(pul), mm(l)
EA, 16, 9, X, gr-m(pul), ba(pul), gr-m(pul), mm(l)
EA, 16, 9, X, gr-m(pul), ba(l), ba, gr-m(pul), mm(l)
EA, 16, 9, Y, am(pul), gr(pul), am(pul), am, mm(l), m(l)
EA, 16, 9, Z, gr-m(pul), ba(pul), gr-m(pul), mm(l)
EA, 16, 9, Z, gr-m(pul), ba(pul), gr-m(pul), mm(l)
EA, 16, 9, Z, gr-m(pul), ba(pul), gr-m(pul), mm(l)
EA, 17, 9, X, m(pul), ba(pul), m(pul), mm(l)
EA, 17, 9, X, m(pul), ba(pul), m(pul), mm(l)
EA, 17, 9, X, m(pul), ba(pul), m(pul), mm(l)
EA, 17, 9, X, m(pul), ba(pul), m(pul), mm(l)
EA, 17, 9, X, m(pul), ba(pul), m(pul), mm(l)
EA, 17, 9, X, mm(pul), ba(pul), mm(pul), mm(l)
EA, 17, 9, X, mm(pul), ba(pul), gt, mm(pul), mm(l)
EA, 17, 9, X, mm(pul), ba(pul), am, mm(l)
EA, 17, 9, X, m(pul), ba(pul), m(pul), mm(l)
EA, 17, 9, X, m(pul), ba(pul), m(pul), mm(l)
EA, 17, 9, X, m(pul), ba(pul), m(pul), mm(l)
EA, 17, 9, X, m(pul), ba(pul), m(pul), mm(l)
EA, 17, 9, X, m(pul), ba(pul), m(pul), mm(l)
EA, 17, 9, Y, m(pul), ba(pul), m(pul), mm(l)
EA, 17, 9, Y, m(pul), ba(pul), m(pul), mm(l)
EA, 17, 9, Y, m(pul), ba(pul), m(pul), am, am
EA, 17, 9, Y, m(pul), ba(pul), m(pul), mm(l)
EA, 17, 9, Y, m(pul), ba(pul), gt, m(pul), am, am
EA, 17, 9, Y, m(pul), ba(pul), gt, m(pul), am, am
EA, 17, 9, Y, m(pul), ba(pul), gt, m(pul), mm, am
EA, 17, 9, Y, am(pul), ba(pul), am(pul), mm(l)
EA, 17, 9, Y, am(pul), ba(pul), am(pul), am, am
EA, 17, 9, Y, am(pul), ba(pul), am(pul), mm(l)
EA, 17, 9, Y, am(pul), ba(pul), am(pul), am, am
EA, 17, 9, Z, m(pul), ba(pul), gt, m(pul), mm(l)
EA, 17, 9, Z, m(pul)(l), ba(pul), mm(l), mm(l)
EA, 17, 9, Z, m(pul), ba(pul), m(pul), mm(l)
EA, 17, 9, Z, m(pul), ba(pul), mm, mm(l)
EA, 17, 9, Z, m(pul), ba(pul), mm, mm(l)
EA, 17, 9, Z, m(pul), ba(pul), mm, mm
EA, 17, 9, Z, gr-m(pul), ba(pul), gt, gr-m(pul), mm
EA, 17, 9, Z, gr-m(pul), ba(pul), gt, gr-m(pul), mm
EA, 17, 9, Z, gr, ba(pul), mgr, mgr
EA, 17, 9, Z, nm, ba, nm, mm
EA, 17, 9, Z, mm, ba(pul), m(pul), mm
NC, 17, 9, X, mm(pul), agr(s), agr(s), agr(s), agr(s), agr(s), mm(l)
NC, 17, 9, X, mm(pul), agr(s), agr(s), agr(s), agr(s), agr(s), agr(s), mm(l)
NC, 17, 9, X, m(pul), agr(s), agr(s), agr(s), agr(s), mm(l)
NC, 17, 9, Y, gr-m(pul), ba(pul), ba(pul), gr-m(pul), mm(l)
NC, 17, 9, Y, gr-m(pul), ba(pul), gr-m(pul), mm(l)
NC, 17, 9, Y, gr-m(pul), ba(pul), gr-m(pul), mm(l)
NC, 17, 9, Y, gr-m(pul), ba(pul), gr-m(pul), mm(l)
NC, 17, 9, Y, gr-m(pul), ba(pul), gr-m(pul), mm(l)
NC, 17, 9, Y, gr-m(pul), ba(pul), gr-m(pul), mm(l)
NC, 17, 9, Y, m(pul), ba, ba, ba(pul), gr-m(pul), mm(l)
NC, 17, 9, Y, gr-m(pul), ba, gr-m(pul), mm(l)
NC, 17, 9, Y, gr-m(pul), ba, gr-m(pul), mm(l)
NC, 17, 9, Y, gr-m(pul), ba, gr-m(pul), mm(l)
NC, 17, 9, Y, m(pul), gt, gt, m(pul), mm(l)
NC, 17, 9, Y, m(pul), gt, gt, m(pul), mm(l)
NC, 17, 9, Y, m(pul), gt, m(pul), mm(l)
NC, 17, 9, Y, m(pul), gt(l), m(pul), mm(l)
NC, 17, 9, Y, gr-m(pul), gt(pul), gr-m(pul), mm(l)
NC, 17, 9, Y, gr-m(pul), gt(pul), gr-m(pul), mm(l)
EA, 16, 10, X, gr, gr, gr, gw(low)
EA, 16, 10, X, gr, w, nw, gr, gr, gw(low)
EA, 16, 10, X, gr, mw, gr, mw, gr, gw(low)
EA, 16, 10, X, gr, mw, gr, mw, gr, gw(low)
EA, 16, 10, X, gr, w, mw, gr, mw, gr, gw(low)
EA, 16, 10, X, gr, usw, usw, gr, w, gr, gw(low)
EA, 16, 10, X, gr, usw, usw, gr, mw, gr, gw(low)
EA, 16, 10, X, gr, nsw, nsw, gr, nsw, gr, gw(low)
EA, 16, 10, X, gr, nsw, nsw, gr, nsw, nsw, gr, gw(low)
EA, 16, 10, X, gr, nsw, nsw, gr, nsw, gr, gw(low)
EA, 16, 10, X, gr, nsw, nsw, gr, nsw, gr, gw(low)
EA, 16, 10, X, gr, nsw, nsw, gr, nsw, nsw, gr, gw(low)
EA, 16, 10, X, gr, nsw, nsw, gr, nsw, nsw, gr, gw(low)
EA, 16, 10, X, gr, nsw, nsw, gr, nsw, nsw, gr, gw(low)
EA, 16, 10, X, gr, nsw, nsw, gr, nsw, nsw, gr, gw(low)
EA, 16, 10, X, gr, dw, nsw, gr, dw, gr, gw(low)
EA, 16, 10, X, gr, gr, gr, gw(low)
EA, 16, 10, X, gr, gr, gr, gw(low)
EA, 16, 10, X, gr, w, w, gr, wsw, gr, gw(low)
EA, 16, 10, X, gr, nsw, aw, gr, nsw, gr, gw(low)
EA, 16, 10, X, gr, nsw, dw, gr, wsw, gr, gw(low)
EA, 16, 10, X, gr, nsw, dw, gr, nsw, gr, gw(low)
EA, 16, 10, X, gr, nsw, nsw, gr, nsw, gr, gw(low)
EA, 16, 10, X, gr, nsw, nsw, gr, nsw, gr, gw(low)
EA, 16, 10, X, gr, nsw, nsw, gr, nsw, gr, gw(low)
EA, 16, 10, X, gr, nsw, nsw, gr, nsw, gr, gw(low)
EA, 16, 10, X, gr, nsw, nsw, gr, nsw, gr, gw(low)
EA, 16, 10, X, gr, nsw, nsw, gr, nsw, gr, gw(low)
EA, 16, 10, X, gr, nsw, nsw, gr, nsw, gr, gw(low)
EA, 16, 10, X, gr, nsw, nsw, gr, nsw, gr, gw(low)
EA, 16, 10, X, gr, nsw, nsw, gr, nsw, gr, gw(low)
EA, 16, 10, X, gr, nsw, nsw, gr, nsw, gr, gw(low)
EA, 16, 10, X, gr, nsw, nsw, gr, nsw, gr, gw(low)
EA, 16, 10, X, gr, nsw, nsw, gr, nsw, gr, gw(low)
EA, 16, 10, X, gr, nsw, nsw, gr, nsw, gr, gw(low)
EA, 16, 10, X, gr, nsw, nsw, gr, nsw, nsw, nsw, gr, gw(low)
EA, 16, 10, X, gr, nsw, nsw, gr, nsw, gr, gw(low)
EA, 16, 10, X, gr, nsw, nsw, gr, nsw, gr, gw(low)
EA, 16, 10, X, gr, nsw, nsw, gr, nsw, nsw, gr, gw(low)
EA, 16, 10, X, gr, nsw, nsw, gr, nsw, nsw, nsw, gr, gw(low)
EA, 16, 10, X, gr, nsw, nsw, gr, nsw, nsw, gr, gw(low)
EA, 16, 10, X, gr, nhs, nhs, gr, nhs, gr(l), gw(low)
EA, 16, 10, X, gr, nhs, hs, gr, modhs, gr(l), gw(low)
EA, 16, 10, Y, gr, nsw, nsw, gr, nsw, gr, gw(low)
EA, 16, 10, Y, gr, nsw, nsw, gr, nsw, gr, gw(low)
EA, 16, 10, Y, gr, nsw, nsw, gr, nsw, gr, gw(low)
EA, 16, 10, Y, gr, nsw, nsw, gr, nsw, gr, gw(low)
EA, 16, 10, Y, gr, nsw, nsw, gr, nsw, gr, gr, gw(low)
EA, 16, 10, Y, gr, nsw, nsw, gr, nsw, gr, gw(low)
EA, 16, 10, Y, gr, nsw, nsw, gr, nsw, gr, gr, gw(low)
EA, 16, 10, Y, gr, nsw, nsw, gr, nsw, gr, gr, gw(low)
EA, 16, 10, Y, gr, nsw, nsw, gr, nsw, gr, gw(low)
EA, 16, 10, Y, gr, nsw, nsw, gr, nsw, gr, gw(low)
EA, 16, 10, Y, gr, nsw, nsw, gr, nsw, gr, gr, gw(low)
EA, 16, 10, Y, gr, nsw, nsw, gr, nsw, gr, gr, gw(low)
EA, 16, 10, Y, gr, nsw, nsw, gr, m, gr, gw(low)
EA, 16, 10, Y, gr, nsw, nsw, gr, nsw, gr, gw(low)
EA, 16, 10, Y, gr, am, am, gr, am, gr, gw(low)
EA, 16, 10, Y, gr, am, am, gr, am, gr, gw(low)
EA, 16, 10, Y, gr, nsw, nsw, gr, nsw, gr, gw(low)
EA, 16, 10, Y, gr, nsw, nsw, gr, nsw, gr, gw(low)
EA, 16, 10, Y, gr, nsw, nsw, gr, nsw, gr, gw(low)
EA, 16, 10, Y, gr, nsw, nsw, gr, nsw, gr, gw(low)
EA, 16, 10, Y, gr, nsw, nsw, gr, nsw, gr, gw(low)
EA, 16, 10, Y, gr, nsw, nsw, gr, nsw, gr, gw(low)
EA, 16, 10, Y, gr, nsw, nsw, gr, nsw, gr, gw(low)
EA, 16, 10, Y, gr, nsw, nsw, gr, nsw, gr, gw(low)
EA, 16, 10, Y, gr, nsw, nsw, gr, nsw, gr, gw(low)
EA, 16, 10, Y, gr, nsw, nsw, gr, nsw, gr, gw(low)
EA, 16, 10, Y, gr, nsw, nsw, gr, nsw, gr, gw(low)
EA, 16, 10, Y, gr, nsw, nsw, gr, nsw, gr, gw(low)
EA, 16, 10, Y, gr, nsw, nsw, gr, nsw, nsw, gr, gw(low)
EA, 16, 10, Y, gr, nsw, nsw, gr, nsw, gr, gr, gw(low)
EA, 16, 10, Y, gr, nsw, nsw, gr, nsw, gr, gr, gw(low)
EA, 16, 10, Y, gr, nsw, nsw, gr, nsw, gr, gr, gw(low)
EA, 16, 10, Y, gr, nsw, nsw, gr, nsw, gr, gr, gw(low)
EA, 16, 10, Y, gr, nsw, nsw, gr, nsw, gr, gr, gw(low)
EA, 16, 10, Y, gr, nsw, nsw, gr, nsw, gr, gr, gw(low)
EA, 16, 10, Y, gr, nsw, nsw, gr, nsw, gr, gr, gw(low)
EA, 16, 10, Y, gr, nsw, nsw, gr, nsw, gr, gr, gw(low)
EA, 16, 10, Y, gr, nsw, nsw, gr, nsw, gr, gw(low)
EA, 16, 10, Y, gr, nsw, nsw, nsw, gr, nsw, nsw, gr, gr, gw(low)
EA, 16, 10, Y, gr, nsw, nsw, gr, nsw, gr, gr, gw(low)
EA, 16, 10, Y, gr, nsw, nsw, gr, gr, nsw, gr, gw(low)
EA, 16, 10, Y, gr, hs, hs, gr, nsw, gr, gw(low)
EA, 16, 10, Y, gr, nsw, nsw, gr, nsw, gr, gw(low)
EA, 16, 10, Y, gr, nsw, nsw, gr, nsw, gr, gw(low)
EA, 16, 10, Y, gr, nsw, nsw, gr, nsw, gr, gw(low)
EA, 16, 10, Y, gr, nsw, nsw, gr, nsw, nsw, gr, gw(low)
EA, 16, 10, Y, gr, nsw, nsw, gr, nsw, nsw, gr, gw(low)
EA, 16, 10, Z, gr(pul), nsw, nsw, gr(pul), nsw, gr, gw(low)
EA, 16, 10, Z, gr, nsw, nsw, gr, nsw, gr, gw(low)
EA, 16, 10, Z, gr, nsw, nsw, gr, nsw, gr, gw(low)
EA, 16, 10, Z, gr, nsw, nsw, gr, nsw, nsw, gr(s), gr(s), gw(low)
EA, 16, 10, Z, gr, nsw, nsw, gr, nsw, gr(s), gr(s), gw(low)
EA, 16, 10, Z, gr, hs, hs, gr, hs, hs, gr, gw(low)
EA, 16, 10, Z, gr, hs, hs, gr, hs, gr, gw(low)
EA, 16, 10, Z, gr, hs, hs, gr, hs, gr, gw(low)
EA, 16, 10, Z, gr, nsw, nsw, gr, nsw, gr, gw(low)
EA, 16, 10, Z, gr, nsw, nsw, gr, nsw, gr, gw(low)
EA, 16, 10, Z, gr, nsw, nsw, gr, nsw, gr(s), gr(s), gw(low)
EA, 16, 10, Z, gr, nsw, nsw, gr, nsw, gr(s), gr(s), gw(low)
EA, 16, 10, Z, gr, nsw, nsw, gr, nsw, gr, gw(low)
EA, 16, 10, Z, gr, nsw, nsw, gr, nsw, gr(s), gr(s), gw(low)
EA, 16, 10, Z, gr, nsw, nsw, gr, nsw, gr(s), gr(s), gw(low)
EA, 16, 10, Z, gr, nsw, nsw, gr, nsw, gr, gr(s), gw(low)
EA, 16, 10, Z, gr, nsw, nsw, gr, nsw, gr, gw(low)
EA, 16, 10, Z, gr, nsw, nsw, gr, nsw, gr(s), gr(s), gw(low)
EA, 16, 10, Z, gr, nsw, nsw, gr, nsw, gr(s), gr(s), gw(low)
EA, 16, 10, Z, gr, hs, gr, hs, gr, gw(low)
EA, 16, 10, Z, gr, hs, hs, gr, hs, hs, gr, gw(low)
EA, 16, 10, Z, gr, hs, hs, gr, hs, gr, gw(low)
EA, 16, 10, Z, gr, nsw, nsw, gr, nsw, gr, gw(low)
EA, 16, 10, Z, gr, nsw, nsw, gr, nsw, gr, gw(low)
EA, 16, 10, Z, gr, nsw, nsw, gr, nsw, gr, gw(low)
EA, 16, 10, Z, gr, nsw, nsw, gr, nsw, gr, gw(low)
EA, 16, 10, Z, gr, nsw, nsw, gr, nsw, gr, gw(low)
EA, 16, 10, Z, gr, nsw, nsw, gr, nsw, gr, gw(low)
EA, 16, 10, Z, gr, nsw, nsw, gr, nsw, gr, gw(low)
EA, 16, 10, Z, gr, nsw, nsw, gr, nsw, gr, gw(low)
EA, 16, 10, Z, gr, nsw, nsw, gr, nsw, gr, gw(low)
EA, 16, 10, Z, gr, nsw, nsw, gr, nsw, gr, gw(low)
EA, 16, 10, Z, gr, nsw, nsw, gr, nsw, gr, gw(low)
EA, 16, 10, Z, gr, nsw, nsw, gr, nsw, gr, gw(low)
EA, 16, 10, Z, gr, nsw, nsw, gr, nsw, gr, gw(low)
EA, 16, 10, Z, gr, nsw, nsw, gr, nsw, gr, gw(low)
EA, 16, 10, Z, gr, nsw, nsw, gr, nsw, gr, gw(low)
EA, 16, 10, Z, gr, nsw, nsw, gr, nsw, gr, gw(low)
EA, 16, 10, Z, gr, nsw, nsw, gr, nsw, gr, gw(low)
EA, 16, 10, Z, gr, nsw, nsw, gr, nsw, gr, gw(low)
EA, 16, 10, Z, gr, nsw, nsw, gr, nsw, gr, gw(low)
EA, 16, 10, Z, gr, nsw, nsw, gr, nsw, gr, gw(low)
EA, 16, 10, Z, gr, nsw, nsw, gr, nsw, gr, gw(low)
EA, 16, 10, Z, gr, nsw, nsw, gr, nsw, gr(s), gr(s), gw(low)
EA, 16, 10, Z, gr, nsw, nsw, gr, nsw, gr(s), gr(s), gw(low)
EA, 16, 10, Z, gr, nsw, nsw, gr, nsw, gr(s), gr(s), gw(low)
EA, 16, 10, Z, gr, nsw, nsw, gr, nsw, gr(s), gr(s), gw(low)
EA, 16, 10, Z, gr, nsw, nsw, gr, nsw, gr(s), gr(s), gw(low)
EA, 16, 10, Z, gr, hs, hs, gr, hs, hs, gr, gw(low)
EA, 16, 10, Z, gr, hs, hs, gr, hs, hs, gr, gw(low)
EA, 16, 10, Z, gr, nsw, nsw, gr, nsw, gr, gw(low)
EA, 16, 10, Z, gr, nsw, nsw, gr, nsw, gr, gw(low)
EA, 16, 10, Z, gr, nsw, nsw, gr, nsw, gr, gw(low)
EA, 16, 10, Z, gr, nsw, nsw, gr, nsw, gr, gw(low)
EA, 16, 10, Z, gr, nsw, nsw, gr, nsw, gr, gw(low)
EA, 16, 10, Z, gr, nsw, nsw, gr, nsw, gr, gw(low)
EA, 16, 10, Z, gr, nsw, nsw, gr, nsw, gr(s), gr(s), gw(low)
EA, 16, 10, Z, gr, nsw, nsw, gr, nsw, gr(s), gr(s), gw(low)
EA, 16, 10, Z, gr, nsw, nsw, gr, nsw, gr, gw(low)
EA, 16, 10, Z, gr, nsw, nsw, gr, nsw, gr, gw(low)
EA, 16, 10, Z, gr, nsw, nsw, gr, nsw, gr(s), gr(s), gw(low)
EA, 16, 10, Z, gr, nsw, nsw, gr, nsw, gr(s), gr(s), gw(low)
EA, 16, 10, Z, gr, nsw, nsw, gr, nsw, gr(s), gr(s), gw(low)
EA, 16, 10, Z, gr, nsw, nsw, gr, nsw, nsw, gr(s), gr(s), gw(low)
EA, 16, 10, Z, gr, nsw, nsw, gr, nsw, gr(s), gr(s), gw(low)
EA, 16, 10, Z, gr, nsw, nsw, gr, nsw, gr(s), gr(s), gw(low)
EA, 16, 10, Z, gr, nsw, nsw, gr, nsw, gr, gr(s), gw(low)
EA, 16, 10, Z, gr, nsw, nsw, gr, nsw, gr, gw(low)
EA, 16, 10, Z, gr, nsw, nsw, gr, nsw, gr(s), gr(s), gw(low)
EA, 16, 10, Z, gr, nsw, nsw, gr, nsw, gr, gw(low)
EA, 16, 10, Z, gr, nsw, nsw, gr, nsw, gr, gw(low)
EA, 16, 10, Z, gr, nsw, nsw, gr, nsw, gr, gw(low)
EA, 16, 10, Z, gr, nsw, nsw, gr, nsw, gr, gw(low)
EA, 16, 10, Z, gr, nsw, nsw, gr, nsw, gr, gw(low)
EA, 16, 10, Z, gr, nsw, nsw, gr, nsw, gr, gr(s), gw(low)
EA, 16, 10, Z, gr, nsw, nsw, gr, nsw, gr, gw(low)
EA, 16, 10, Z, gr, nsw, nsw, gr, nsw, gr, gw(low)
EA, 17, 10, X, m, hs, hs, m, hs, hs, gr, gw(low)
EA, 17, 10, X, gr, hs, hs, gr, nsw, gr, gw(low)
EA, 17, 10, X, gr, nsw, nsw, gr, nsw, nsw, gr, gw(low)
EA, 17, 10, X, gr, w, mw, gr, mw, gr, gr(s), gw(low)
EA, 17, 10, X, gr, dw, dw, gr, w, gr, gr(s), gw(low)
EA, 17, 10, X, gr, dw, nsw, gr, dw, gr, gr(s)
EA, 17, 10, X, gr, dw, dw, gr, dw, gr, gr(s), gr, gr(s)
EA, 17, 10, X, m, hs, hs, m, hs, hs, m, gw(low)
EA, 17, 10, X, gr, nsw, nsw, gr, nsw, gr, gw(low)
EA, 17, 10, X, gr, nsw, nsw, gr, nsw, nsw, gr, gw(low)
EA, 17, 10, X, gr, nsw, nsw, nsw, gr, nsw, nsw, nsw, gr, gw(low)
EA, 17, 10, X, gr, nsw, nsw, nsw, gr, nsw, nsw, nsw, gr, gw(low)
EA, 17, 10, X, gr, mw, nsw, gr, w, gr, gr(s), gw(low)
EA, 17, 10, X, gr, mw, nsw, gr, w, gr, gr(s), gw(low)
EA, 17, 10, X, gr, w, mw, gr, w, gr, gr(s), gw(low)
EA, 17, 10, X, gr, nsw, nsw, gr, w, gr, gr(s), gw(low)
EA, 17, 10, X, gr, w, w, gr, w, gr, gr(s), gw(low)
EA, 17, 10, X, m, hs, hs, m, hs, hs, m, gw(low)
EA, 17, 10, X, gr, hs, hs, gr, hs, hs, gr, gw(low)
EA, 17, 10, X, gr, nsw, nsw, nsw, gr, nsw, nsw, gr, gw(low)
EA, 17, 10, X, gr, nsw, nsw, nsw, gr, nsw, nsw, gr, gw(low)
EA, 17, 10, X, gr, nsw, nsw, nsw, gr, nsw, nsw, gr, gw(low)
EA, 17, 10, X, gr, mw(l), mw, gr, dw, gr, gw(low)
EA, 17, 10, X, gr, mw(l), mw, gr, dw, gr, gw(low)
EA, 17, 10, X, gr, dw, dw, gr, dw, gr, gr(s), gw(low)
EA, 17, 10, X, gr, gr, hs, hs, gr, hs, hs, gr, gw(low)
EA, 17, 10, X, gr, hs, hs, hs, gr, hs, nsw, gr, gw(low)
EA, 17, 10, X, gr, nsw, nsw, nsw, gr, nsw, nsw, gr, gw(low)
EA, 17, 10, X, gr, nsw, nsw, nsw, nsw, gr, nsw, nsw, gr, gw(low)
EA, 17, 10, X, gr, nsw, nsw, nsw, gr, nsw, nsw, gr, gw(low)
EA, 17, 10, X, gr, nsw, nsw, nsw, gr, nsw, nsw, gr, gr(s), gr
EA, 17, 10, X, gw, nsw, nsw, gw, mw, gw, gw(s), gw
EA, 17, 10, X, gw, dw, nsw, gw, dw, gw, gw(s), gw, gw(s)
EA, 17, 10, X, m, hs, hs, m, hs, hs, m, gw(low)
EA, 17, 10, X, m, hs, hs, m, hs, hs, m, gw(low)
EA, 17, 10, X, gr, nsw, nsw, gr, nsw, nsw, gr, gw(low)
EA, 17, 10, X, gr, nsw, nsw, gr, nsw, nsw, gr, gw(low)
EA, 17, 10, X, gr, nsw, nsw, gr, nsw, nsw, gr, gw(low)
EA, 17, 10, X, gr, nsw, nsw, gr, nsw, nsw, gr, gw(low)
EA, 17, 10, X, gr, w, w(s), gr, dw, gr, gr(s), gw(low)
EA, 17, 10, X, gr, w, w, gr, dw, gr, gr(s), gw(low)
EA, 17, 10, X, m, hs, hs, m, hs, hs, m, gw(low)
EA, 17, 10, Y, gr, nsw, mw, gr, w, gr, gr(s), gw(low)
EA, 17, 10, Y, gr, w, nsw, gr, w, gr, gr(s)
EA, 17, 10, Y, gr, w, w, gr, dw(l), gr, gr(s)
EA, 17, 10, Y, gr, w(l), dw, gr, w(l), gr, gr(s)
EA, 17, 10, Y, gr, w(l), dw, gr, w(l), gr, gr(s)
EA, 17, 10, Y, gr, w(l), dw, gr, w(l), gr, gr(s), gw
EA, 17, 10, Y, m, hs, hs, m, hs, hs, m
EA, 17, 10, Y, m, hs, hs, hs, m, hs, hs, m, gw(low)
EA, 17, 10, Y, gr, hs, hs, hs, gr, nsw, nsw, gr, gr(s), gw(low)
EA, 17, 10, Y, gr, nsw, nsw, gr, nsw, nsw, gr, gr(s), gw(low)
EA, 17, 10, Y, gr, w, nsw, gr, w, gr, gw(low)
EA, 17, 10, Y, gr, modhs, nsw, gr, nsw, gr, gr(s), gw(low)
EA, 17, 10, Y, gr, modhs, nsw, gr, nsw, gr, gr(s), gw(low)
EA, 17, 10, Y, gr, w, w(s), gr, w, gr, gw(low)
EA, 17, 10, Y, gr, w, w(s), gr, w, gr, gr(s), gw(low)
EA, 17, 10, Y, m, hs, m, hs, m
EA, 17, 10, Y, m, hs, hs, m, hs, hs, m, gw(low)
EA, 17, 10, Y, m, nsw, nsw, nsw, m, nsw, nsw, m, m(s), gw(low)
EA, 17, 10, Y, gr, nsw, nsw, nsw, nsw, gr, nsw, nsw, nsw, gr(s), gr(s), gw(low)
EA, 17, 10, Y, gr, dw, nsw, gr, w, gr(s), gr(s), gw(low)
EA, 17, 10, Y, gr, w, nsw, gr, w, gr(s), gr(s), gw(low)
EA, 17, 10, Y, gr, w, aw, gr, mw, gr(s), gr(s), gw(low)
EA, 17, 10, Y, gr, w, nsw, gr, w, gr(s), gr(s), gw(low)
EA, 17, 10, Y, gr, w, nsw, gr, w, gr(s), gr(s), gw(low)
EA, 17, 10, Y, gr, w(pul), aw, gr, mw, gr(s), gr(s), gw(low)
EA, 17, 10, Y, gr, nsw, nsw, gr, mw, gr(s), gr(s), gw(low)
EA, 17, 10, Y, gr, w, nsw, gr, mw, gr(s), gr(s), gw(low)
EA, 17, 10, Y, gr, mw, nsw, gr, mw, gr(s), gr(s), gw(low)
EA, 17, 10, Y, gr, w, w(s), gr, w, gw(low), gw(low)
EA, 17, 10, Y, am, am, m(pul), m(pul)
EA, 17, 10, Y, m, hs, hs, m, hs, hs, m
EA, 17, 10, Y, gr, hs, hs, gr, nsw, gr, gw(low)
EA, 17, 10, Y, gr, nsw, nsw, nsw, gr, nsw, gr, gw(low)
EA, 17, 10, Y, gr, mw, nsw, gr, nsw, mw, gr(s), gr(s), gw(low)
EA, 17, 10, Y, gr, nsw, nsw, nsw, gr, nsw, nsw, gr(s), gr(s), gw(low)
EA, 17, 10, Y, gr, mw, nsw, gr, mw, gr, gr(s), gw(low)
EA, 17, 10, Y, gr, w, w(s), gr, w, gr, gr(s), gw(low)
EA, 17, 10, Y, gr, mw, nsw(s), gr, aw, gr, gr(s), gw(low)
EA, 17, 10, Y, gr, mw(pul), nsw(s), gr, w, gr, gr(s), gw(low)
EA, 17, 10, Y, gr, mw(pul), nsw(s), gr, aw, gr, gr(s), gw(low)
EA, 17, 10, Y, gr, mw(pul), nsw(s), gr, mw, gr, gr(s), gw(low)
EA, 17, 10, Y, gr, nsw, nsw, nsw, gr, nsw, gr, gr(s), gw(low)
EA, 17, 10, Y, gr, nsw, nsw, nsw, gr, nsw, gr, gr(s), gw(low)
EA, 17, 10, Y, gr, nsw, nsw, nsw, gr, nsw, nsw, gr, gr(s), gw(low)
EA, 17, 10, Y, gr, nsw, nsw, nsw, gr, nsw, nsw, gr, gr(s), gw(low)
EA, 17, 10, Y, gr, nsw, nsw, gr, nsw, gr, gr(s), gw(low)
EA, 17, 10, Y, gr, nsw, nsw, gr, mw, gr, gr(s), gw(low)
EA, 17, 10, Y, gr, mw, nsw, gr, mw, gr, gr(s), gw(low)
EA, 17, 10, Y, gr, mw, nsw, gr, mw, gr, gr(s), gw(low)
EA, 17, 10, Y, gr, mw, nsw, gr, mw, gr, gr(s), gw(low)
EA, 17, 10, Y, gr, mw, nsw, gr, mw, gr, gr(s)
EA, 17, 10, Y, gr, nsw, nsw, gr, w, gr, gr(s), gw(low)
EA, 17, 10, Y, gr, hs, gr, hs, gr
EA, 17, 10, Y, gr, hs, hs, gr, hs, hs, gr, gw(low)
EA, 17, 10, Y, gr, nsw, nsw, nsw, gr, nsw, nsw, gr(s), gr(s), gw(low)
EA, 17, 10, Y, gr, nsw, nsw, gr, w(pul), gr(s), gr(s), gw(low)
EA, 17, 10, Y, gr, w(l), nsw, gr, w, gr, gr(s)
EA, 17, 10, Y, gr, w, w(s), gr, w, gr, gr(s), gw(low)
EA, 17, 10, Y, gr, w, w(s), gr, w, gr, gw(low)
EA, 17, 10, Y, gr, w, w(s), gr, w, gr, gw(low)
EA, 17, 10, Z, gr, mw, nsw, gr, mw, gr, gr(s), gw(low)
EA, 17, 10, Z, gr, mw, nsw, gr, mw, gr, gr(s), gw(low)
EA, 17, 10, Z, gr, mw, nsw, gr, mw, gr, gr(s), gw(low)
EA, 17, 10, Z, gr, mw, nsw, gr, mw, gr, gr(s), gw(low)
EA, 17, 10, Z, gr, mw, nsw, gr, mw, gr, gr(s), gw(low)
EA, 17, 10, Z, gr, mw, nsw, gr, mw, gr, gr(s), gw(low)
EA, 17, 10, Z, gr, dw, nsw, gr, dw, gr, gw(low)
EA, 17, 10, Z, gr, hw, hw, gr(s), gr(s), hw, gr, gw(low)
EA, 17, 10, Z, gr, mw, hw, gr, nsw, gr, gw(low)
EA, 17, 10, Z, gr, nsw, mw, gr, mw(l), gr, gw(low)
EA, 17, 10, Z, gr, mw, nsw, gr, mw, gr, gw(low)
EA, 17, 10, Z, gr, mw, nsw, gr, nsw, nsw, gr, gw(low)
EA, 17, 10, Z, gr, mw, nsw, gr, mw, gr, gw(low)
EA, 17, 10, Z, gr, mm, nm, gr, dmm, gr, gw(low)
EA, 17, 10, Z, gr, mm, dm, gr, dmm, gr, gw(low)
EA, 17, 10, Z, gr, dm, dm, gr, dmm, gr, gr(s), gw(low)
EA, 17, 10, Z, gr, dm, dm, gr, dmm, gr, gr(s), gw(low)
EA, 17, 10, Z, gr, dm, dm, gr, dmm, gr, gr(s), gw(low)
EA, 17, 10, Z, gr, dmm, nm, gr, mm, gr, gr(s), gw(low), gw(low)(s)
EA, 17, 10, Z, gr, hw, hw, gr, hw, gr, gw(low)
EA, 17, 10, Z, gr, mw, nsw, gr, mw, gr, gw(low)
EA, 17, 10, Z, gr, mw, mw, gr, mw, gr, gw(low)
EA, 17, 10, Z, gr, mw, nsw, gr, mw, gr, gw(low)
EA, 17, 10, Z, gr, nsw, nsw, nsw, gr, hw, gr, gw(low)
EA, 17, 10, Z, gr, mw, nsw, gr, gr, dw, gr, gr, gw(low)
EA, 17, 10, Z, gr, dw, nsw, gr, mw, gr, gw(low)
EA, 17, 10, Z, gr, dw, dw, gr, dw, gr, gr, gw(low)
EA, 17, 10, Z, gr, dw, dw, gr, dw, gr, gw(low)
EA, 17, 10, Z, gr, hw, dw, hw, gr, dw, gr, gr, gw(low)
EA, 17, 10, Z, gr, mw, dw, gr, mw, gr, gr, gw(low)
EA, 17, 10, Z, gr, mw, hw, gr, mw, gr, gr, gw(low), gw(low)
EA, 17, 10, Z, gr, gr(s), gr(s), gr(s), gr(s), gw(low)
EA, 17, 10, Z, gr, nsw, hw, gr, mw, gr, gw(low)
EA, 17, 10, Z, gr, mw, nsw, gr, mw, gr, gw(low)
EA, 17, 10, Z, gr, mw, mw, gr, mw, gr(s), gr(s), gw(low)
EA, 17, 10, Z, gr, mw, nsw, gr, mw, gr(s), gr(s), gw(low)
EA, 17, 10, Z, gr, mw, nsw, gr, mw, gr(s), gr(s), gw(low)
EA, 17, 10, Z, gr, mw, nsw, gr, mw, gr, gw(low)
EA, 17, 10, Z, gr, mw, nsw, gr, mw, gr, gw(low)
EA, 17, 10, Z, gr, dw, dw, gr, dw, gr(s), gr(s), gw(low)
EA, 17, 10, Z, gr, dw, dw, gr, mw, gr(s), gr(s), gw(low)
EA, 17, 10, Z, gr, dw, dw, gr, dw, gr(s), gr(s), gw(low), gw(low)
EA, 17, 10, Z, mm, w, w, mm, mm, w, gw(low)(s)
EA, 17, 10, Z, gr, gr, gr, gw(low)(s)
EA, 17, 10, Z, gr, hw, hw, gr, hw, hw, gr, gw(low)
EA, 17, 10, Z, agr, mw, hw, agr, mw, gr, gw(low)
EA, 17, 10, Z, agr, mw, nsw, agr, nsw, mw, gr, gw(low)
EA, 17, 10, Z, agr, mw, nsw, gr, hw, mw, gr(s), gr(s), gw(low)
EA, 17, 10, Z, agr, mw, nsw, agr, hw, nsw, gr(s), gr(s), gw(low)
EA, 17, 10, Z, gr, mw, nsw, agr, mw, gr(s), gr(s), gw(low)
EA, 17, 10, Z, gr, mw, dw, gr, mw, gr(s), gr(s), gw(low)
EA, 17, 10, Z, gr, dw, dw, gr, mw, gr, gw(low)
EA, 17, 10, Z, gr, usw, usw, gr, uws, gr, gr(s), gw(low)
EA, 17, 10, Z, gr, mw, dw, gr, mw, gr, gr(s), gw(low), gw(low)(s)
NC, 17, 10, X, gr, nsw, nsw, gr, nsw, gr, gr, gw(low)
NC, 17, 10, X, gr, nsw, nsw, gr, nsw, gr, gr, gw(low)
NC, 17, 10, X, gr, hw, gr, nsw, gr, gw(low)
NC, 17, 10, X, gr, nsw, nsw, gr, nsw, gr, gw(low)
NC, 17, 10, X, gr, nsw, nsw, gr, nsw, gr, gw(low)
NC, 17, 10, X, gr, nsw, nsw, gr, nsw, gr, gw(low)
NC, 17, 10, X, gr, nsw, nsw, gr, nsw, gr, gw(low)
NC, 17, 10, X, gr, nsw, nsw, gr, gw(low)
NC, 17, 10, X, gr, nsw, nsw, gr, gw(low)
NC, 17, 10, X, gr, nsw, nsw, gr, gw(low)
NC, 17, 10, X, gr, nsw, nsw, gr, gw(low)
NC, 17, 10, X, gr, nsw, nsw, gr, gw(low)
NC, 17, 10, X, gr, nsw, nsw, gr, gw(low)
NC, 17, 10, X, gr, nsw, nsw, gr, gw(low)
NC, 17, 10, X, gr, nsw, nsw, gr, gw(low)
NC, 17, 10, X, gr, nsw, nsw, gr, gw(low)
NC, 17, 10, X, gr, nsw, nsw, gr, gw(low)
NC, 17, 10, X, gr, nsw, nsw, gr, gw(low)
NC, 17, 10, X, gr, nsw, nsw, gr, gw(low)
NC, 17, 10, X, gr, nsw, nsw, gr, gw(low)
NC, 17, 10, X, gr, nsw, nsw, gr, gw(low)
NC, 17, 10, X, gr, nsw, nsw, gr, gw(low)
NC, 17, 10, X, gr, nsw, nsw, gr, gw(low)
NC, 17, 10, X, gr, nsw, nsw, gr, gw(low)
NC, 17, 10, X, gr, nsw, nsw, gr, gw(low)
NC, 17, 10, X, gr, nsw, nsw, gr, gw(low)
NC, 17, 10, X, gr, nsw, nsw, gr, gw(low)
NC, 17, 10, X, gr, nsw, nsw, gr, gw(low)
NC, 17, 10, X, gr, nsw, nsw, gr, gw(low)
NC, 17, 10, X, gr, nsw, nsw, gr, gw(low)
NC, 17, 10, X, gr, nsw, nsw, gr, gw(low)
NC, 17, 10, X, gr, nsw, nsw, gr, nsw, gr(s), gr(s), gw(low)
NC, 17, 10, X, gr, nsw, nsw, gr, nsw, gr, gw(low)
NC, 17, 10, X, mm, hw, hw, m, hw, hw, m, gw(low)
NC, 17, 10, X, m, nsw, nsw, m, nsw, nsw, m, gw(low)
NC, 17, 10, X, gr, nsw, nsw, gr, nsw, gr(s), gr(s), gw(low)
NC, 17, 10, X, gr, nsw, nsw, gr, nsw, gr, gw(low)
NC, 17, 10, X, gr, nsw, nsw, gr, gw(low)
NC, 17, 10, X, gr, nsw, nsw, gr, gw(low)
NC, 17, 10, X, gr, nsw, nsw, gr, gr, gw(low)
NC, 17, 10, X, gr, nsw, nsw, gr, nsw, gr, gw(low)
NC, 17, 10, X, gr, nsw, nsw, gr, gw(low)
NC, 17, 10, X, gr, nsw, nsw, gr, gw(low)
NC, 17, 10, X, gr, nsw, nsw, gr, gw(low)
NC, 17, 10, X, gr, nsw, nsw, gr, gw(low)
NC, 17, 10, X, gr, nsw, nsw, gr, gw(low)
NC, 17, 10, X, gr, nsw, nsw, gr, gw(low)
NC, 17, 10, X, gr, nsw, nsw, gr, gw(low)
NC, 17, 10, X, gr, nsw, nsw, gr, gw(low)
NC, 17, 10, X, gr, nsw, nsw, gr, gw(low)
NC, 17, 10, X, gr, nsw, nsw, gr, gw(low)
NC, 17, 10, X, gr, nsw, nsw, gr, gw(low)
NC, 17, 10, X, gr, nsw, nsw, gr, gw(low)
NC, 17, 10, X, gr, nsw, nsw, gr, gw(low)
NC, 17, 10, X, gr, nsw, nsw, gr, gw(low)
NC, 17, 10, X, gr, nsw, nsw, gr, gw(low)
NC, 17, 10, X, gr, nsw, nsw, gr, gw(low)
NC, 17, 10, X, gr, nsw, nsw, gr, gw(low)
NC, 17, 10, X, gr, nsw, nsw, gr, gw(low)
NC, 17, 10, X, gr, nsw, nsw, gr, gw(low)
NC, 17, 10, X, gr, nsw, nsw, gr, gw(low)
NC, 17, 10, X, gr, nsw, nsw, gr, gw(low)
NC, 17, 10, X, gr, nsw, nsw, gr, gw(low)
NC, 17, 10, X, gr, nsw, nsw, gr, gw(low)
NC, 17, 10, X, gr, nsw, nsw, gr, gw(low)
NC, 17, 10, X, gr, nsw, nsw, gr, gw(low)
NC, 17, 10, X, gr, nsw, nsw, gr, gw(low)
NC, 17, 10, X, gr, nsw, nsw, gr, nsw, gr, gw(low)
NC, 17, 10, X, mm, hs, hs, m, hs, hs, m, gw(low)
NC, 17, 10, X, gr, hs, hs, gr, hs, hs, gr, gw(low)
NC, 17, 10, X, gr, hs, hs, gr, hs, hs, gr, gw(low)
NC, 17, 10, X, gr, nsw, nsw, gr, gw(low)
NC, 17, 10, X, gr, nsw, nsw, gr(s), gr(s), gw(low)
NC, 17, 10, X, gr, nsw, nsw, gr, gw(low)
NC, 17, 10, X, gr, nsw, nsw, gr, nsw, gr(s), gr(s), gw(low)
NC, 17, 10, X, gr, nsw, nsw, gr, nsw, gr(s), gr(s), gw(low)
NC, 17, 10, X, mm, hs, hs, m, hs, hs, m, gw(low)
NC, 17, 10, X, gr, hs, hs, gr, gw(low)
NC, 17, 10, X, gr, hs, hs, gr, gw(low)
NC, 17, 10, X, gr, hs, hs, gr, gw(low)
NC, 17, 10, X, gr, nsw, nsw, gr, gw(low)
NC, 17, 10, X, gr, nsw, nsw, gr, gw(low)
NC, 17, 10, X, gr, nsw, nsw, gr, gw(low)
NC, 17, 10, X, gr, nsw, nsw, gr, gw(low)
NC, 17, 10, X, gr, nsw, nsw, gr, gw(low)
NC, 17, 10, X, gr, nsw, nsw, gr, gw(low)
NC, 17, 10, X, gr, nsw, nsw, gr, gw(low)
NC, 17, 10, X, gr, nsw, nsw, gr, gw(low)
NC, 17, 10, X, gr, nsw, nsw, gr, gw(low)
NC, 17, 10, X, gr, nsw, nsw, gr, gw(low)
NC, 17, 10, X, gr, nsw, nsw, gr, gw(low)
NC, 17, 10, X, gr, nsw, nsw, gr, gw(low)
NC, 17, 10, X, gr, nsw, nsw, gr, gw(low)
NC, 17, 10, X, gr, nsw, nsw, gr, gw(low)
NC, 17, 10, X, gr, nsw, nsw, gr, gw(low)
NC, 17, 10, X, gr, nsw, nsw, gr, gw(low)
NC, 17, 10, X, gr, nsw, nsw, gr, gw(low)
NC, 17, 10, X, gr, nsw, nsw, gr, gw(low)
NC, 17, 10, X, gr, nsw, nsw, gr, gw(low)
NC, 17, 10, X, gr, nsw, nsw, gr, gw(low)
NC, 17, 10, X, gr, nsw, nsw, gr, gw(low)
NC, 17, 10, X, gr, nsw, nsw, gr, gw(low)
NC, 17, 10, X, gr, nsw, nsw, gr, gw(low)
NC, 17, 10, X, gr, nsw, nsw, gr, gw(low)
NC, 17, 10, X, gr, nsw, nsw, gr, gw(low)
NC, 17, 10, X, gr, nsw, nsw, gr, gw(low)
NC, 17, 10, X, gr, nsw, nsw, gr, gw(low)
NC, 17, 10, X, gr, nsw, nsw, gr, gw(low)
NC, 17, 10, X, gr, nsw, nsw, gr, nsw, gr, gw(low)
NC, 17, 10, Y, gr, gr, gr, gw(low)
NC, 17, 10, Y, gr, aw, aw, gr, aw, aw, gr, gw(low)
NC, 17, 10, Y, gr, aw, aw, gr, aw, aw, gr, gw(low)
NC, 17, 10, Y, gr, aw, aw, gr, aw, aw, gr, gw(low)
NC, 17, 10, Y, gr, nsw, nsw, gr, nsw, gr, gw(low)
NC, 17, 10, Y, gr, nsw, nsw, gr, nsw, gr, gw(low)
NC, 17, 10, Y, gr, nsw, nsw, gr, nsw, gr, gw(low)
NC, 17, 10, Y, gr, nsw, nsw, gr, nsw, gr, gw(low)
NC, 17, 10, Y, gr, nsw, nsw, gr, nsw, gr, gw(low)(l)
NC, 17, 10, Y, gr, hw, hw, gr, hw, gr, gw(low)
NC, 17, 10, Y, gr, hw, hw, gr, hw, gr, gw(low)
NC, 17, 10, Y, gr, hw, hw, gr, hw, gr, gw(low)
NC, 17, 10, Y, gr, hw, hw, gr, hw, gr, gw(low)
NC, 17, 10, Y, gr, hw, hw, gr, hw, gr, gw(low)
NC, 17, 10, Y, gr, nsw, nsw, gr, nsw, gr, gw(low)
NC, 17, 10, Y, gr, nsw, nsw, gr, nsw, gr, gw(low)
NC, 17, 10, Y, gr, gr, hw, hw, gr, gw(low)
NC, 17, 10, Y, gr, hw, hw, gr, hw, gr, gw(low)
NC, 17, 10, Y, gr, hw, hw, gr, hw, gr, gw(low)
NC, 17, 10, Y, gr, hw, hw, gr, hw, gr, gw(low)
NC, 17, 10, Y, gr, nsw, nsw, gr, nsw, gr, gw(low)
NC, 17, 10, Y, gr, nsw, nsw, gr, nsw, gr, gw(low)
NC, 17, 10, Y, gr, nsw, nsw, gr, nsw, gr, gw(low)
NC, 17, 10, Y, gr, nsw, nsw, gr, nsw, gr, gr, gw(low)
NC, 17, 10, Y, gr, gr, gr, gw(low)
NC, 17, 10, Y, gr, hw, gr, hw, gr, gw(low)
NC, 17, 10, Y, gr, hw, hw, gr, gr, gw(low)
NC, 17, 10, Y, gr, hw, gr, hw, gr, gw(low)
NC, 17, 10, Y, gr, nsw, nsw, gr, nsw, gr, gw(low)
NC, 17, 10, Y, gr, nsw, nsw, gr, nsw, gr, gr, gw(low)
NC, 17, 10, Y, gr, nsw, nsw, gr, nsw, gr, gw(low)
NC, 17, 10, Y, gr, nsw, nsw, gr, nsw, gr, gr, gw(low)
NC, 17, 10, Y, gr, nsw, nsw, gr, nsw, gr, gr, gw(low)
NC, 17, 10, Y, gr, hw, hw, gr, hw, hw, gr, gw(low)
NC, 17, 10, Y, gr, hw, gr, hw, hw, gr, gw(low)
NC, 17, 10, Y, gr, hw, hw, gr, hw, gr, gw(low)
NC, 17, 10, Y, gr, hw, hw, gr, hw, gr, gw(low)
NC, 17, 10, Y, gr, hw, hw, gr, hw, gr, gw(low)
NC, 17, 10, Y, gr, nsw, nsw, gr, nsw, gr, gw(low)
NC, 17, 10, Y, gr, nsw, nsw, gr, nsw, gr, gw(low)
NC, 17, 10, Y, gr, nsw, nsw, gr, nsw, gr, gw(low)
NC, 17, 10, Y, gr, nsw, nsw, gr, nsw, gr, gw(low)
NC, 17, 10, Y, gr, nsw, nsw, gr, nsw, gr, gw(low)
NC, 17, 10, Y, gr, nsw, nsw, gr, nsw, gr, gr, gw(low)
NC, 17, 10, Y, gr, nsw, nsw, gr, nsw, gr, gr, gw(low)
NC, 17, 10, Z, gr, nsw, nsw, gr, nsw, gr, gw(low)
NC, 17, 10, Z, gr, nsw, nsw, gr, nsw, gr, gw(low)
NC, 17, 10, Z, gr, nsw, nsw, gr, nsw, nsw, gr, gw(low)
NC, 17, 10, Z, gr, nsw, nsw, gr, nsw, gr, gw(low)
NC, 17, 10, Z, gr, nsw, nsw, gr, nsw, gr(s), gr(s), gw(low)
NC, 17, 10, Z, gr, nsw, nsw, gr, nsw, gr(s), gr(s), gw(low)
NC, 17, 10, Z, gr, hs, hs, gr, hs, hs, gr, gw(low)
NC, 17, 10, Z, gr, hs, hs, gr, hs, hs, gr, gw(low)
NC, 17, 10, Z, gr, hs, hs, gr, hs, hs, gr, gw(low)
NC, 17, 10, Z, gr, mw, mw, gr, mw, nsw, gr, gw(low)
NC, 17, 10, Z, gr, nsw, nsw, gr, nsw, gr, gw(low)
NC, 17, 10, Z, gr, nsw, nsw, gr, nsw, gr, gw(low)
NC, 17, 10, Z, gr, nsw, nsw, gr, nsw, gr, gw(low)
NC, 17, 10, Z, gr, nsw, nsw, gr, nsw, gr, gw(low)
NC, 17, 10, Z, gr, nsw, nsw, gr, nsw, gr, gw(low)
NC, 17, 10, Z, gr, nsw, nsw, gr, nsw, gr, gw(low)
NC, 17, 10, Z, gr, nsw, nsw, gr, nsw, gr, gw(low)
NC, 17, 10, Z, gr, nsw, nsw, gr, nsw, gr, gw(low)
NC, 17, 10, Z, gr, nsw, nsw, gr, nsw, gr(s), gr(s), gw(low)
NC, 17, 10, Z, gr, nsw, nsw, gr, nsw, gr(s), gr(s), gw(low)
NC, 17, 10, Z, gr, hs, hs, gr, hs, hs, gr, gw(low)
NC, 17, 10, Z, gr, hs, hs, gr, hs, hs, gr, hs, hs, gr, gw(low)
NC, 17, 10, Z, gr, nsw, nsw, gr, nsw, gr, gw(low)
NC, 17, 10, Z, gr, nsw, nsw, gr, nsw, gr(s), gr(s), gw(low)
NC, 17, 10, Z, gr, nsw, nsw, gr, nsw, gr(s), gr(s), gw(low)
NC, 17, 10, Z, gr, nsw, nsw, gr, nsw, gr(s), gr(s), gw(low)
NC, 17, 10, Z, gr, hs, gr, hs, gr, gw(low)
NC, 17, 10, Z, gr, hs, hs, gr, hs, hs, gr, gw(low)
NC, 17, 10, Z, gr, nsw, nsw, gr, nsw, nsw, gr, gw(low)
NC, 17, 10, Z, gr, nsw, nsw, gr, nsw, nsw, gr, gw(low)
NC, 17, 10, Z, gr, nsw, nsw, gr, nsw, nsw, gr, gw(low)
NC, 17, 10, Z, gr, nsw, nsw, gr, mm, mm, gr, gw(low)
NC, 17, 10, Z, gr, nsw, nsw, gr, nsw, gr(s), gr(s), gw(low)
NC, 17, 10, Z, gr, hs, hs, gr, hs, hs, gr, gw(low)
NC, 17, 10, Z, gr, hs, hs, gr, hs, hs, gr, gw(low)
NC, 17, 10, Z, gr, hs, hs, gr, hs, hs, gr, gw(low)
NC, 17, 10, Z, gr, nsw, nsw, gr, nsw, nsw, gr, gw(low)
NC, 17, 10, Z, gr, nsw, nsw, gr, nsw, gr, gw(low)
NC, 17, 10, Z, gr, nsw, nsw, gr, nsw, gr(s), gr(s), gw(low)
NC, 17, 10, Z, gr, nsw, nsw, gr, nsw, gr(s), gr(s), gw(low)
NC, 17, 10, Z, gr, nsw, nsw, gr, nsw, gr(s), gr(s), gw(low)
NC, 17, 10, Z, gr, hs, hs, gr, hs, hs, gr, gw(low)
NC, 17, 10, Z, gr, hs, hs, gr, hs, hs, gr, gw(low)
NC, 17, 10, Z, gr, nsw, nsw, gr, nsw, gr, gw(low)
NC, 17, 10, Z, gr, nsw, nsw, gr, nsw, gr, gw(low)
NC, 17, 10, Z, gr, nsw, nsw, gr, nsw, gr, gw(low)
NC, 17, 10, Z, gr, nsw, nsw, gr, nsw, nsw, gr, gw(low)
NC, 17, 10, Z, gr, nsw, nsw, gr, nsw, gr, gw(low)
NC, 17, 10, Z, gr, nsw, nsw, gr, nsw, gr, gw(low)
NC, 17, 10, Z, gr, nsw, nsw, gr, nsw, gr, gw(low)
NC, 17, 10, Z, gr, nsw, nsw, gr, nsw, gr, gw(low)
NC, 17, 10, Z, gr, nsw, nsw, gr, nsw, gr(s), gr(s), gw(low)
NC, 17, 10, Z, gr, hs, hs, gr, hs, hs, gr, gw(low)
NC, 17, 10, Z, gr, hs, hs, gr, hs, hs, gr, gw(low)
NC, 17, 10, Z, gr, nsw, nsw, gr, nsw, nsw, gr, gw(low)
NC, 17, 10, Z, gr, nsw, nsw, gr, nsw, nsw, gr, gw(low)
NC, 17, 10, Z, gr, nsw, nsw, gr, nsw, gr, gw(low)
NC, 17, 10, Z, gr, nsw, nsw, gr, nsw, nsw, gr, gw(low)
NC, 17, 10, Z, gr, nsw, nsw, gr, nsw, gr, gw(low)
NC, 17, 10, Z, gr, nsw, nsw, gr, nsw, gr(s), gr(s), gw(low)
NC, 17, 10, Z, gr, nsw, nsw, gr, nsw, gr(s), gr(s), gw(low)
EA, 16, 11, X, m, mm, am, purr, purr, purr(l)
EA, 16, 11, X, m, mm(l), am, purr, purr(l)
EA, 16, 11, X, m, mm, am, purr, purr, purr(l)
EA, 16, 11, X, nm, mm, mm, purr, purr, purr(l)
EA, 16, 11, X, m, mm, mm, purr, purr, purr(l)
EA, 16, 11, X, mm, mm, mm, purr, purr(l)
EA, 16, 11, X, mm, mm, mm, purr, purr, purr(l)
EA, 16, 11, X, mm, mm, mm, purr, purr, purr(l)
EA, 16, 11, X, mm, mm, mm, purr, purr, purr(l)
EA, 16, 11, X, mm, mm, mm, purr, purr(l)
EA, 16, 11, Y, amm(l), am, purr, purr(l)
EA, 16, 11, Y, amm(l), am, purr, purr(l)
EA, 16, 11, Y, mm, mm, am, purr, purr(l)
EA, 16, 11, Y, am, mm, dm, mm, purr(l)
EA, 16, 11, Y, am, mm, mm, purr, purr(l)
EA, 16, 11, Y, amm(l), mm, purr, purr(l)
EA, 16, 11, Y, amm(l), mm, purr, purr(l), purr(s)
EA, 16, 11, Y, mm, mm, am, purr, purr(l)
EA, 16, 11, Y, am, mm, am, purr, purr(l)
EA, 16, 11, Y, amm(l), mm, purr, purr(l)
EA, 16, 11, Y, mm, mm(l), mm, purr, purr(l)
EA, 16, 11, Y, m, mm(l), am, purr, purr(l)
EA, 16, 11, Y, m(pul), mm, am, purr, purr(l)
EA, 16, 11, Y, m(pul), mm, am, purr, purr(l)
EA, 16, 11, Z, mm, mm, m, purr, purr(l)
EA, 16, 11, Z, mm(l), m, purr(l)
EA, 16, 11, Z, m(pul), mm, m, purr(s), purr(l)
EA, 16, 11, Z, mm(l), am(pul), purr, purr(l)
EA, 16, 11, Z, mm, mm, m, purr(l)
EA, 17, 11, X, um, umm, um, purr, purr(l)
EA, 17, 11, X, mm, um, mm, purr(l)
EA, 17, 11, Y, usw, mw, dw
EA, 17, 11, Y, usw, usw, usw, m
EA, 17, 11, Y, usw, mw, usw, purr(l)
EA, 17, 11, Y, usw, usw, usw, purr(l)
EA, 17, 11, Y, uws, uws, uws, purr(l)
EA, 17, 11, Y, uws, dw, uws, purr(l)
EA, 17, 11, Z, dm, mm, um, purr(l)
EA, 17, 11, Z, mm, mm, um, purr(l)
EA, 17, 11, Z, dm(l), mm(l), dm(l), purr(l)
EA, 17, 11, Z, um, mm, dm, purr(l)
EA, 17, 11, Z, m, mm, mm, purr(l)
EA, 17, 11, Z, dm, mm, um, um, purr, purr(l)
EA, 17, 11, Z, dm, dm, dm, purr(l)
EA, 17, 11, Z, dm, mm, m, purr(l)
EA, 17, 11, Z, dm, mm, mm, purr
EA, 17, 11, Z, mm, mm, mm, purr
EA, 17, 11, Z, dm, mm, dm, purr(l)
NC, 17, 11, X, nm, mm, mm, purr, purr(l)
NC, 17, 11, X, nm, mm, mm, purr, purr(l)
NC, 17, 11, X, nm, mm, mm, purr, purr(l)
NC, 17, 11, X, nm, mm, mm, purr, purr(l)
NC, 17, 11, X, nm, mm, mm, purr, purr(l)
NC, 17, 11, X, mm, mm, mm, purr, purr(l), purr(s)
NC, 17, 11, X, mm, mm, mm, purr, purr(l), purr(s)
NC, 17, 11, X, mm, mm, mm, purr, purr(l), purr(s)
NC, 17, 11, X, mm, mm, mm, purr, purr(l), purr(s)
NC, 17, 11, X, mm, mm, mm, purr, purr(l), purr(s)
NC, 17, 11, X, mm, mm, mm, purr, purr(l), purr(s)
NC, 17, 11, X, mm, mm, mm, purr, purr(l), purr(s)
NC, 17, 11, X, nm, mm, nm, purr, purr(l)
NC, 17, 11, X, mm, mm, mm, purr, purr(l)
NC, 17, 11, X, nm, mm, mm, purr, purr(l)
NC, 17, 11, X, nm, mm, mm, purr, purr(l), purr(s)
NC, 17, 11, X, mm, mm, mm, purr, purr(l), purr(s)
NC, 17, 11, X, mm, mm, mm, purr, purr(l), purr(s)
NC, 17, 11, X, nm, mm, mm, purr, purr(l), purr(s)
NC, 17, 11, X, mm, mm, mm, purr, purr(l), purr(s)
NC, 17, 11, Y, m, mm, m, purr, purr, purr(l)
NC, 17, 11, Y, m, mm, m, purr, purr(l)
NC, 17, 11, Y, mm, mm, mm, purr, purr(l)
NC, 17, 11, Y, mm, mm, mm, purr, purr(l)
NC, 17, 11, Y, mm, mm, mm, purr, purr(l)
NC, 17, 11, Y, mm, mm, m(pul)
NC, 17, 11, Y, m, mm, m, purr, purr(l)
NC, 17, 11, Y, mm, mm, m, purr, purr(l)
NC, 17, 11, Y, mm, mm, m, purr, purr(l)
NC, 17, 11, Y, mm, mm, mm, purr, purr(l)
NC, 17, 11, Y, mm, mm, m, purr, purr(l)
NC, 17, 11, Y, mm(l), mm, purr, purr(l)
NC, 17, 11, Y, m, dm, mm, m, purr, purr(l)
NC, 17, 11, Y, mm, mm, m, purr, purr(l)
NC, 17, 11, Y, m, mm, dm, purr(l)
NC, 17, 11, Y, mm, mm, mm, purr, purr(l)
NC, 17, 11, Y, dm, mm, m, purr, purr, purr(l)
NC, 17, 11, Z, dmm, mm, mm, purr, purr(l)
NC, 17, 11, Z, mm, mm, mm, purr, purr(l)
NC, 17, 11, Z, mm, mm, mm, purr, purr(l)
NC, 17, 11, Z, mm, mm, mm, purr, purr(l)
NC, 17, 11, Z, dmm, mm, mm, purr, purr(l)
NC, 17, 11, Z, dm, mm, purr, purr
NC, 17, 11, Z, mm, mm, mm, purr, purr(l)
NC, 17, 11, Z, mm, mm, mm, purr(l)
NC, 17, 11, Z, mm, mm, mm, purr, purr(l)
NC, 17, 11, Z, mm, mm, mm, purr, purr(l)
NC, 17, 11, Z, mm, mm, mm, purr, purr(l)
NC, 17, 11, Z, dmm, mm, m, purr, purr(l)
NC, 17, 11, Z, mm, mm, mm, purr, purr(l)
NC, 17, 11, Z, dm, mm, mm, purr, purr(l)
NC, 17, 11, Z, mm, mm, mm, purr(l)
NC, 17, 11, Z, am, mm, mm, mm, purr(l)
NC, 17, 11, Z, am, mm, mm, mm, purr(l)
NC, 17, 11, Z, mm(pul), mm, mm, purr, purr(l)
NC, 17, 11, Z, mm, mm, mm, purr, purr(l)
NC, 17, 11, Z, nm, nm, mm, mm, purr, purr(l)
NC, 17, 11, Z, dm, mm, mm, purr, purr(l)
NC, 17, 11, Z, dm, mm, mm, purr, purr(l), purr(s)
NC, 17, 11, Z, mm, mm, dm, purr, purr(l)
NC, 17, 11, Z, mm, mm, mm, purr, purr(l)
NC, 15a, 12, X, dgr, m, ba, ba, m, ba, ba, m, ngr(s)-w, ngr(s)-w, m
NC, 15a, 12, X, dgr, m, ba-w, ba-w, m, ngr(s)-w, ngr(s)-w, m, ngr(s)-w, ngr(s)-w, m
NC, 15a, 12, X, dgr, m, ba, ba, m, ngr(s)-w, ngr(s)-w, m, ngr(s)-w, ngr(s)-w, m
NC, 15a, 12, X, dgr, m, ngr(s)-w, ngr(s)-w, m, ngr(s)-w, ngr(s)-w, m
NC, 15a, 12, X, dgr, m, ba, m, ba, ba, m
NC, 15a, 12, X, dgr, m, ngr(s)-w, ngr(s)-w, m, ngr(s)-w, ngr(s)-w, m, ngr(s)-w, ngr(s)-w, m
NC, 15a, 12, X, dgr, m, ngr(s)-w, ngr(s)-w, m, ngr(s)-w, ngr(s)-w, m
NC, 15a, 12, X, dgr, m, ba, ba, m, ba, ba, m, ba, ba, m
NC, 15a, 12, X, dgr, m, ba, ba, m, ba, ba, m
NC, 15a, 12, X, dgr, m, ba, ba, m, ba, ba, m
NC, 15a, 12, X, dgr, m, ba, ba, m
NC, 15a, 12, X, dgr, m, ba, m, ba, mm, ba, ba, m
NC, 15a, 12, X, dgr, m, ba, m, ngr(s), ngr(s), m
NC, 15a, 12, X, dgr, m, ngr(s), ba, m, ngr(s), ngr(s), m, ngr(s), ngr(s), mm
NC, 15a, 12, X, dgr, m, ngr(s), ngr(s), m, ngr(s), ngr(s), m
NC, 15a, 12, X, dgr, m, ngr(s), ngr(s), m, ngr(s), ngr(s), m
NC, 15a, 12, X, dgr, m, ngr(s), ngr(s), m, ngr(s), ba, m
NC, 15a, 12, X, dgr, m, ngr(s), ngr(s), m, ngr(s), ngr(s), m
NC, 15a, 12, X, dgr, m, ngr(s), ngr(s), m, ngr(s), ngr(s), m
NC, 15a, 12, X, dgr, m, ngr(s), ngr(s), m, ngr(s), ngr(s), m
NC, 15a, 12, X, dgr, mm, ngr(s), ngr(s), m, ngr(s), ngr(s), m
NC, 15a, 12, X, dgr, m, ngr(s), ngr(s), m, ngr(s), ngr(s), m, ngr(s), ngr(s), m
NC, 15a, 12, X, dgr, m, ngr(s)-dm, ngr(s)-dm, m, ngr(s)-dm, ngr(s)-dm, m
NC, 15a, 12, X, dgr, m, w, w, m, sq, sq, m
NC, 15a, 12, X, dgr, m, ngr(s)-w, ngr(s)-w, m, ngr(s)-w, ngr(s)-w, m, ngr(s)-w, ngr(s)-w, m
NC, 15a, 12, X, dgr, m, ngr(s)-w, ngr(s), m, ngr(s), ngr(s), m, ngr(s), ngr(s), m
NC, 15a, 12, X, dgr, m, ngr(s)-w, ngr(s)-w, m, ngr(s)-w, ngr(s)-w, m, ngr(s)-w, ngr(s)-w, m
NC, 15a, 12, X, dgr, m, gr(s), m, ngr(s)-w, ngr(s)-w, m
NC, 15a, 12, X, dgr, m, ngr(s)-w, m, ngr(s)-w, ngr(s)-w, m
NC, 15a, 12, X, dgr, m, ngr(s)-w, ngr(s)-w, m, ngr(s)-w, ngr(s)-w, m
NC, 15a, 12, X, dgr, m, ngr(s)-w, m, ngr(s)-w, ngr(s)-w, m
NC, 15a, 12, X, dgr, m, ngr(s)-w, ngr(s)-w, m, ngr(s)-w, ngr(s)-w, m
NC, 15a, 12, X, dgr, m, ngr(s)-w, ngr(s)-w, m
NC, 15a, 12, X, dgr, m, ngr(s)-w, ngr(s)-w, m
NC, 15a, 12, X, dgr, m, ngr(s)-w, ngr(s)-w, m, ngr(s)-w, ngr(s)-w, m, ngr(s)-w, ngr(s)-w, m
NC, 15a, 12, X, dgr, m, ngr(s)-w, ngr(s)-w, m, ngr(s)-w, ngr(s)-w, m, ngr(s)-w, ngr(s)-w, m
NC, 15a, 12, X, dgr, m, ngr(s)-w, ngr(s)-w, m
NC, 15a, 12, Y, dgr, mm, ba, am, ba, am, ba, am
NC, 15a, 12, Y, dgr, ba, w, ba, w, ba, w
NC, 15a, 12, Y, dgr, w, am, w, nm, w, mm
NC, 15a, 12, Y, dgr, mm, ba, am(s), ba, am(s), ba, am(s)
NC, 15a, 12, Y, dgr, ba, am(s), ba, am(s), ba, am(s), ba, am(s)
NC, 15a, 12, Y, dgr, ba, am(s), ba, am(s), ba, am(s), ba, am(s)
NC, 15a, 12, Y, dgr, ba, mm, ba, ba-mm, ba, ba-mm, ba, ba-mm
NC, 15a, 12, Y, dgr, ba, mm, ba, ba-mm, ba, ba-mm, ba, ba-mm
NC, 15a, 12, Y, dgr, ba, mm, ba, ba-mm, ba, ba-mm, ba, ba-mm
NC, 15a, 12, Y, dgr, ba, mm, ba, ba-mm, ba, ba-mm
NC, 15a, 12, Y, dgr, ba, am(s), ba, am(s), ba, am(s), ba, am(s)
NC, 15a, 12, Y, dgr, ba-am(s), ba, am(s), ba, am(s), ba-am(s)
NC, 15a, 12, Y, dgr, ba-am(s), ba, am(s)
NC, 15a, 12, Y, dgr, ba-mm, ba, ba-mm, ba, ba-mm
NC, 15a, 12, Y, dgr, mm, ba, am(s), ba, am(s), ba, am(s), ba, am(s)
NC, 15a, 12, Y, dgr, ba-am(s), ba, am(s), ba, am(s), ba, am(s), ba-am(s)
NC, 15a, 12, Y, dgr, ba-am(s), ba, am(s), ba-am(s), ba, am(s), ba-am(s)
NC, 15a, 12, Y, dgr, ba-am(s), ba, am(s), ba, am(s), ba-am(s)
NC, 15a, 12, Y, dgr, ba-mm, ba, ba-mm, ba, ba-mm
NC, 15a, 12, Y, dgr, ba-am(s), ba, am(s), ba-am(s), ba, am(s), ba-am(s)
NC, 15a, 12, Y, dgr, ba-am(s), ba, am(s), ba, am(s), ba-am(s)
NC, 15a, 12, Y, dgr, ba-am(s), ba, am(s), ba-am(s)
NC, 15a, 12, Y, dgr, ba-mm, ba, ba-mm, ba, ba, ba-mm, ba, ba, ba-mm, ba, ba, ba-mm
NC, 15a, 12, Y, dgr, ba-mm, ba, ba-mm, ba, ba, ba-mm, ba, ba, ba-mm
NC, 15a, 12, Y, dgr, ba-mm, ba, ba-mm, ba, ba-mm
NC, 15a, 12, Y, dgr, ba-mm, ba, ba-mm, ba, ba, ba-mm
NC, 15a, 12, Y, dgr, mm, ba, am(s), ba, am(s), ba, am(s)
NC, 15a, 12, Y, dgr, mm, ba, am(s), ba, am(s), ba, am(s)
NC, 15a, 12, Z, dgr, ba-um, gt, ba-um, ba, ba, ba-um, ba, ba, ba-um
NC, 15a, 12, Z, dgr, ba-um, ba, ba-um, ba, ba, ba-um, ba, ba, ba-um
NC, 15a, 12, Z, dgr, ba-am, ba, ba-am, w, w, ba-am, w, w
NC, 15a, 12, Z, dgr, ba-am, w, ba-am, w, w, ba-am, w, w
NC, 15a, 12, Z, dgr, ba-um, ba, ba-um, ba, ba, ba, ba-um
NC, 15a, 12, Z, dgr, ba-um, ba, ba-um, ba, ba, ba-am
NC, 15a, 12, Z, dgr, ba-am, ba, ba, am, ba, ba, ba-am
NC, 15a, 12, Z, dgr, ba-am, ba, ba-um, ba, ba, am
NC, 15a, 12, Z, dgr, ba-um, ba, ba, am, ba, ba, ba-am
NC, 15a, 12, Z, dgr, ba-am, ba, ba, am, ba, ba, am
NC, 15a, 12, Z, dgr, ba-am, ba, ba, am, ba, ba, ba-am
NC, 15a, 12, Z, dgr, ba-um, ba, ba-um, ba, ba, nm
NC, 15a, 12, Z, dgr, ba-mm, gt, ba-mm
NC, 15a, 12, Z, dgr(s), ba-um, ba, ba-um, ba, ba, ba, ba-um, ba, ba, ba-um
NC, 15a, 12, Z, dgr(s), ba-mm, ba, ba-mm, ba, ba-mm, ba, ba, ba-mm
NC, 15a, 12, Z, dgr(s), ba-mm, ba, ba-mm, ba, ba-mm, ba, ba, ba-mm
NC, 15a, 12, Z, dgr(s), ba-mm, ba, ba-mm, ba, ba, ba-mm, ba, ba, ba-mm
NC, 15a, 12, Z, dgr, ba-mm, ba, ba-mm, ba, ba, ba-mm, ba, ba, ba-mm
NC, 15a, 12, Z, dgr, ba-mm, ba, ba-mm, ba, ba-mm
NC, 15a, 12, Z, dgr, ba-mm, ba, ba-mm, ba, ba-mm
NC, 15a, 12, Z, dgr, ba-mm, ba, ba-mm, m
NC, 15a, 12, Z, dgr, ba-mm, ba, ba-mm, ba, ba-mm, ba, ba-mm
NC, 15a, 12, Z, dgr, ba-mm, ba, ba-mm, ba, ba-mm, ba, ba-mm
NC, 15a, 12, Z, dgr, ba-mm, ba, ba-mm, ba, ba-mm
NC, 15a, 12, Z, dgr, ba-mm, ba, ba-mm, ba, ba-mm
NC, 15a, 12, Z, dgr, ba-mm, ba, ba-mm, ba, ba-mm
NC, 15a, 12, Z, dgr, ba-mm, ba, ba-mm, ba, ba-mm
NC, 15a, 12, Z, dgr, ba-mm, ba, ba-mm
NC, 15a, 12, Z, dgr, ba-um, ba, ba-um, ba, ba-um, ba, ba-um
NC, 15a, 12, Z, dgr, ba-mm, ba, ba-mm, ba, ba, ba-mm, ba, ba, ba-mm
NC, 15a, 12, Z, dgr, ba-mm, ba, ba-mm, ba, ba, ba-um, ba, ba, ba-um
NC, 15a, 12, Z, dgr, ba-um, ba, ba, ba-um, ba, ba, ba-um, ba, ba, ba-um
NC, 15a, 12, Z, dgr, ba-mm, ba, ba, ba-mm, ba, ba, ba-um, ba, ba, ba-um
NC, 15a, 12, Z, dgr, ba-um, ba, ba-um, ba, ba, ba-um, ba, ba-um
NC, 15a, 12, Z, dgr, ba-mm, ba, ba-mm, ba, ba, ba, am
NC, 15a, 12, Z, dgr, ba-um, ba, ba-um, ba, ba, ba-um
NC, 15a, 12, Z, dgr, ba-um, ba, ba-um, ba, ba, am
NC, 15a, 12, Z, dgr, ba-um, ba, ba-um, ba, ba, ba-mm
NC, 15a, 12, Z, dgr, ba-mm, ba, ba-mm, ba, ba, am
NC, 15a, 12, Z, dgr, ba-mm, ba, ba-mm, ba, ba, am
NC, 15a, 12, Z, dgr, ba-mm, ba, ba-mm, ba, ba, am
NC, 15a, 12, Z, dgr, ba-mm, ba, ba-mm, ba, ba, am
NC, 15a, 12, Z, dgr, ba-mm, ba, ba-mm
NC, 15a, 12b, Y, dgr, w, hs, w, hs
NC, 15a, 12b, Y, dgr, gw(s), hs, w-hs
NC, 15a, 12b, Y, dgr, gw(s), hs, w-hs
NC, 15a, 12b, Y, dgr, w-hs, w-hs
NC, 15a, 12b, Y, dgr, gw(s), hs, hs
NC, 15a, 12b, Y, dgr, gw(s), hs, hs
NC, 15a, 12b, Y, dgr, gw(s), w-hs, w-hs
NC, 15a, 12b, Y, dgr, gw(s), w-hs, w-hs
NC, 15a, 12b, Y, dgr, gw(s), w-hs, w-hs
NC, 15a, 12b, Y, dgr, w-hs, w-hs
NC, 15a, 12b, Y, dgr, gw(s), w-hs, w-hs
NC, 15a, 12b, Y, dgr, gw(s), w-hs, w-hs
NC, 15a, 12b, Y, dgr, gw(s), w-hs, w-hs
NC, 15a, 12b, Y, dgr, w-hs, w-hs
NC, 15a, 12b, Y, dgr, gw(s), w-hs, w-hs
NC, 15a, 12b, Y, dgr, gw(s), w-hs, w-hs
NC, 15a, 12b, Y, dgr, ba-w-hs, ba-w-hs
NC, 15a, 12b, Y, dgr, ba-w-hs, ba-w-hs
NC, 15a, 12b, Z, dgr, gw(s), w-hs, w-hs
NC, 15a, 12b, Z, dgr, gw(s), w-hs, w-hs
NC, 15a, 12b, Z, dgr, gw(s), w-hs, w-hs
NC, 15a, 12b, Z, dgr, gw(s), w-hs, w-hs
NC, 15a, 12b, Z, dgr, gw(s), w-hs, hs
NC, 15a, 12b, Z, dgr, gw(s), w-hs, w-hs
NC, 15a, 12b, Z, dgr, gw(s), w-hs, ba, w-hs, ba
NC, 15a, 12b, Z, dgr, gw(s), w-hs, ba, w-hs
NC, 15a, 12b, Z, dgr, gw(s), w-hs, w-hs, ba
NC, 15a, 12b, Z, dgr, gw(s), w-hs, ba, w-hs
NC, 15a, 12b, Z, dgr, gw(s), w-hs, w-hs, ba
NC, 15a, 12b, Z, dgr, gw(s), w-hs, w-hs
NC, 15a, 12b, Z, dgr, gw(s), w-hs, w-hs
NC, 15a, 12b, Z, dgr, gw(s), w-hs, w-hs
NC, 15a, 12b, Z, dgr, gw(s), w-hs, w-hs
NC, 15a, 12b, Z, dgr, gw(s), w-hs, w-hs
NC, 15a, 12b, Z, dgr, w-hs, w, w-hs
NC, 15a, 12b, Z, dgr, w-hs, w, w-hs
NC, 15a, 12b, Z, dgr, gw(s), w-hs, w-hs
NC, 15a, 12b, Z, dgr, gw(s), w-hs, w-hs
NC, 15a, 12b, Z, dgr, gw(s), w-hs, w-hs
NC, 15a, 12b, Z, dgr, gw(s), w-hs, ahs
NC, 15a, 12b, Z, dgr, gw(s), w-hs, w-hs
NC, 15a, 12b, Z, dgr, gw(s), w-hs, w-hs
NC, 15a, 12b, Z, dgr, gw(s), w-hs, w-hs
NC, 15a, 12b, Z, dgr, gw(s), w-hs, w-hs
NC, 15a, 12b, Z, dgr, gw(s), w-hs, hs
NC, 15a, 12b, Z, dgr, gw(s), w-hs, w-hs
NC, 15a, 12b, Z, dgr, gw(s), w-hs, w-hs
NC, 15a, 12b, Z, dgr, gw(s), w-hs, w-hs
NC, 15a, 12b, Z, dgr, gw(s), w-hs, w-hs
NC, 15a, 12b, Z, dgr, gw(s), w-hs, w-hs
NC, 15a, 12b, Z, dgr, gw(s), hs, hs
NC, 15a, 12b, Z, dgr, gw(s), hs, hs
NC, 15a, 12b, Z, dgr, gw(s), hs, hs
NC, 15a, 12b, Z, dgr, gw(s), hs, hs
NC, 15a, 12b, Z, dgr, gw(s), w-hs, w-hs
NC, 15a, 12b, Z, dgr, gw(s), w-hs, w-hs
NC, 15a, 12b, Z, dgr, gw(s), w-hs, w-hs
NC, 15a, 12b, Z, dgr, gw(s), w-hs, w-hs
NC, 15a, 12b, Z, dgr, ba, w-hs, hs, w-hs
NC, 15a, 12b, Z, dgr, ba, w-hs, hs, w-hs
NC, 15a, 12b, Z, dgr, gw(s), w-hs, hs, w-hs
NC, 15a, 12b, Z, dgr, gw(s), w-hs, hs, w-hs
NC, 15a, 12b, Z, dgr, gw(s), w-hs, hs, w-hs
NC, 15a, 12b, Z, dgr, gw(s), w-hs, w-hs
NC, 15a, 12b, Z, dgr, gw(s), w-hs, hs, w-hs
NC, 15a, 12b, Z, dgr, gw(s), w-hs, hs, w-hs
NC, 15a, 12b, Z, dgr, gw(s), hs, ba-hs, ba, ba-hs, ba-hs, ba-hs
NC, 15a, 13, X, dgr, m, m
NC, 15a, 13, X, dgr, m, m
NC, 15a, 13, X, dgr, m, m
NC, 15a, 13, X, dgr, m, m
NC, 15a, 13, X, dgr, m, mm
NC, 15a, 13, X, dgr, m, sq, m
NC, 15a, 13, X, dgr, m, gt, m
NC, 15a, 13, X, dgr, m, m
NC, 15a, 13, X, dgr, m, m
NC, 15a, 13, X, dgr, m, m
NC, 15a, 13, X, dgr, m, m
NC, 15a, 13, X, dgr, m, m
NC, 15a, 13, X, dgr, m, mm
NC, 15a, 13, X, dgr, m, m
NC, 15a, 13, X, dgr, m(pul), m(pul)
NC, 15a, 13, X, dgr, m, m
NC, 15a, 13, X, dgr, m, m
NC, 15a, 13, X, dgr, m, m
NC, 15a, 13, X, dgr, m(pul), m
NC, 15a, 13, X, dgr, m, m
NC, 15a, 13, X, dgr, m, m
NC, 15a, 13, X, dgr, m, m
NC, 15a, 13, X, dgr, m, m
NC, 15a, 13, X, dgr, m, m
NC, 15a, 13, X, dgr, m, m
NC, 15a, 13, X, dgr, m, m
NC, 15a, 13, X, dgr, m, m
NC, 15a, 13, X, dgr, m, m
NC, 15a, 13, X, dgr, m, m
NC, 15a, 13, X, dgr, m, m
NC, 15a, 13, X, dgr, m, m
NC, 15a, 13, X, dgr, m, m
NC, 15a, 13, X, dgr, m, m
NC, 15a, 13, X, dgr, m, m
NC, 15a, 13, X, dgr, m, ngr(s)-w, m
NC, 15a, 13, X, dgr, m, ngr(s)-w, m
NC, 15a, 13, X, dgr, m, ngr(s)-w, m
NC, 15a, 13, X, dgr, m, m
NC, 15a, 13, X, dgr, m, ngr(s), m
NC, 15a, 13, X, dgr, m, m
NC, 15a, 13, X, dgr, m, m
NC, 15a, 13, X, dgr, m, m
NC, 15a, 13, X, dgr, m, m
NC, 15a, 13, X, dgr, m, m
NC, 15a, 13, X, dgr, m, m
NC, 15a, 13, X, dgr, m, m
NC, 15a, 13, X, dgr, m, m
NC, 15a, 13, X, dgr, m, m
NC, 15a, 13, X, dgr, m, m
NC, 15a, 13, X, dgr, m, m
NC, 15a, 13, X, dgr, m, m
NC, 15a, 13, X, dgr, m, m
NC, 15a, 13, X, dgr, m, m
NC, 15a, 13, X, dgr, m, m
NC, 15a, 13, X, dgr, m, m
NC, 15a, 13, X, dgr, m, m
NC, 15a, 13, X, dgr, m, m
NC, 15a, 13, X, dgr, m, m
NC, 15a, 13, X, dgr, m, ngr(s)-w, m
NC, 15a, 13, X, dgr, m, m
NC, 15a, 13, X, dgr, m, m
NC, 15a, 13, X, dgr, m, ngr(s)-w, m
NC, 15a, 13, X, dgr, m, ngr(s)-w, m
NC, 15a, 13, X, dgr, m, m
NC, 15a, 13, X, dgr, m, ngr(s)-w, m
NC, 15a, 13, X, dgr, m, m
NC, 15a, 13, X, dgr, m, m
NC, 15a, 13, X, dgr, m, ngr(s)-w, m
NC, 15a, 13, Y, dgr, mm, mm
NC, 15a, 13, Y, dgr, mm, mm
NC, 15a, 13, Y, dgr, mm, mm
NC, 15a, 13, Y, dgr, mm, mm
NC, 15a, 13, Y, dgr, mm, mm
NC, 15a, 13, Y, dgr, mm, mm
NC, 15a, 13b, Y, dgr, mm, w, w, mm
NC, 15a, 13b, Y, dgr, mm, w, w, mm
NC, 15a, 13b, Y, dgr, mm, w, w, mm
NC, 15a, 13b, Y, dgr, mm, w, mm
NC, 15a, 13b, Y, dgr, mm, w, w, mm
NC, 15a, 13b, Y, dgr, mm, w, w, mm
NC, 15a, 13b, Y, dgr, mm, w, w, mm
NC, 15a, 13b, Y, dgr, mm, w, w, mm
NC, 15a, 13b, Y, dgr, mm, w, w, mm
NC, 15a, 13b, Y, dgr, mm, w, w, mm
NC, 15a, 13b, Y, dgr, mm, w, w, mm
NC, 15a, 13b, Y, dgr, mm, w, w, mm
NC, 15a, 13b, Y, dgr, mm, w, w, mm
NC, 15a, 13b, Z, dgr, mm, w, w, mm
NC, 15a, 13b, Z, dgr, mm, w, w, mm
NC, 15a, 13b, Z, dgr, mm, w, w, mm
NC, 15a, 13b, Z, dgr, mm, w, w, mm
NC, 15a, 13b, Z, dgr, mm, w, w, mm
NC, 15a, 13b, Z, dgr, mm, w, w, mm
NC, 15a, 13b, Z, dgr, mm, w, w, mm
NC, 15a, 13b, Z, dgr, mm, w, w, mm
NC, 15a, 13b, Z, dgr, mm, w, w, mm
NC, 15a, 13b, Z, dgr, mm, w, w, mm
NC, 15a, 13b, Z, dgr, mm, w, w, mm
NC, 15a, 13b, Z, dgr, mm, w, w, mm
NC, 15a, 13b, Z, dgr, mm, w, w, w, mm
NC, 15a, 13b, Z, dgr, mm, w, w, w, mm
NC, 15a, 13b, Z, dgr, mm, w, w, w, mm
NC, 15a, 13b, Z, dgr, mm, w, w, w, mm
NC, 15a, 13b, Z, dgr, mm, w, w, mm
NC, 15a, 13b, Z, dgr(s), mm, w, w, mm
NC, 15a, 13b, Z, dgr(s), mm, w, mm
NC, 15a, 13b, Z, dgr, mm, w, mm
NC, 15a, 13b, Z, dgr, mm, w, w, mm
NC, 15a, 13b, Z, dgr, mm, w, w, w, mm
NC, 15a, 13b, Z, dgr, mm, w, w, w, mm
NC, 15a, 13b, Z, dgr, mm, w, w, w, mm
NC, 15a, 13b, Z, dgr, mm, w, w, w, mm
NC, 15a, 13b, Z, dgr, mm, w, w, w, mm
NC, 15a, 13b, Z, dgr, mm, w, w, w, mm
NC, 15a, 13b, Z, dgr, mm, w, w, w, mm
NC, 15a, 13b, Z, dgr, mm, w, w, w, mm
NC, 15a, 13b, Z, dgr, mm, w, w, mm
NC, 15a, 13b, Z, dgr, mm, w, w, mm
NC, 15a, 13b, Z, dgr, mm, w, w, mm
NC, 15a, 13b, Z, dgr, mm, w, w, mm
NC, 15a, 13b, Z, dgr, mm, w, w, mm
NC, 15a, 13b, Z, dgr, mm, w, w, mm
NC, 15a, 13b, Z, dgr, mm, w, w, mm
NC, 15a, 13b, Z, dgr, mm, w, w, mm
NC, 15a, 13b, Z, dgr, mm, w, w, mm
NC, 15a, 13b, Z, dgr, mm, w, w, mm
NC, 15a, 13b, Z, dgr, mm, w, w, mm
NC, 15a, 13b, Z, dgr, mm, w, w, mm
NC, 15a, 13b, Z, dgr, mm, w, w, mm
NC, 15a, 13b, Z, dgr, mm, w, w, mm
NC, 15a, 13b, Z, dgr, mm, w, w, w, mm
NC, 15a, 13b, Z, dgr, mm, w, w, w, mm
NC, 15a, 13b, Z, dgr, mm, w, w, w, mm
NC, 15a, 13b, Z, dgr, mm, w, w, w, mm
NC, 15a, 13b, Z, dgr, mm, w, w, w, mm
NC, 15a, 13b, Z, dgr, mm, w, w, am
NC, 15a, 13b, Z, dgr, mm, gt, gt, mm
NC, 15a, 14, X, ahm, ahm, dgr
NC, 15a, 14, X, ahm, ahm, dgr
NC, 15a, 14, X, ahm, ahm, dgr(pul)
NC, 15a, 14, X, ahm, ahm, dgr(pul)
NC, 15a, 14, X, ahm, ahm, dgr(pul)
NC, 15a, 14, X, ahm, ahm, gw
NC, 15a, 14, X, ahm, ahm, gw
NC, 15a, 14, X, ahm, ahm, gw
NC, 15a, 14, X, ahm, ahm, gw
NC, 15a, 14, X, ahm, ahm, gw
NC, 15a, 14, X, ahm, ahm, gw
NC, 15a, 14, X, ahm, ahm, gw
NC, 15a, 14, X, ahm, ahm, gw
NC, 15a, 14, X, ahm, ahm, dgr
NC, 15a, 14, X, ahm, ahm, dgr
NC, 15a, 14, X, ahm, ahm, dgr
NC, 15a, 14, X, ahm, ahm, dgr
NC, 15a, 14, X, ahm, ahm, dgr
NC, 15a, 14, X, ahm, ahm, dgr
NC, 15a, 14, X, ahm, ahm, dgr
NC, 15a, 14, X, ahm, ahm, dgr
NC, 15a, 14, X, ahm, ahm, dgr
NC, 15a, 14, X, ahm, ahm, dgr
NC, 15a, 14, X, ahm, ahm, dgr
NC, 15a, 14, X, ahm, ahm, gw
NC, 15a, 14, X, ahm, ahm, gw
NC, 15a, 14, X, ahm, ahm, gw
NC, 15a, 14, X, ahm, ahm, gw
NC, 15a, 14, X, ahm, ahm, gw
NC, 15a, 14, X, ahm, ahm, gw
NC, 15a, 14, X, ahm, ahm, gw
NC, 15a, 14, X, ahm, ahm, gw
NC, 15a, 14, X, ahm, ahm, gw
NC, 15a, 14, X, ahm, ahm, gw
NC, 15a, 14, X, ahm, ahm, gw
NC, 15a, 14, X, ahm, ahm, gw
NC, 15a, 14, X, ahm, ahm, gw
NC, 15a, 14, X, ahm, ahm, dgr
NC, 15a, 14, X, ahm, ahm, dgr-gw
NC, 15a, 14, X, ahm, ahm, dgr
NC, 15a, 14, X, ahm, ahm, dgr
NC, 15a, 14, X, ahm, ahm, gw
NC, 15a, 14, X, ahm, ahm, gw
NC, 15a, 14, X, ahm, ahm, gw
NC, 15a, 14, X, ahm, ahm, gw
NC, 15a, 14, X, ahm, ahm, gw
NC, 15a, 14, X, ahm, ahm, gw
NC, 15a, 14, X, ahm, ahm, gw
NC, 15a, 14, X, ahm, ahm, gw
NC, 15a, 14, X, ahm, ahm, gw
NC, 15a, 14, X, ahm, ahm, gw
NC, 15a, 14, X, ahm, ahm, gw
NC, 15a, 14, X, ahm, ahm, gw
NC, 15a, 14, Y, gw(l), ahs, ahs
NC, 15a, 14, Y, gw(l), ahs, ahs
NC, 15a, 14, Y, gw(l), ahs, ahs
NC, 15a, 14, Y, gw(l), ahs, ahs
NC, 15a, 14, Y, gw(l), ahs, ahs
NC, 15a, 14, Y, gw(l), ahs, ahs
NC, 15a, 14, Y, gw(l), ahs, ahs
NC, 15a, 14, Y, gw(l), ahs, ahs
NC, 15a, 14, Y, gw(l), ahs, ahs
NC, 15a, 14, Y, gw(l), ahm, ahm
NC, 15a, 14, Y, gw(l), ahm, ahm
NC, 15a, 14, Y, gw(l), ahm, ahm
NC, 15a, 14, Y, gw(l), ahm, ahm
NC, 15a, 14, Y, gw(l), ahm, ahm
NC, 15a, 14, Y, gw(l), ahm, ahm
NC, 15a, 14, Y, gw(l), ahm, ahm
NC, 15a, 14, Y, gw(l), ahm, ahm
NC, 15a, 14b, Y, gw(l), w-hs, w-hs
NC, 15a, 14b, Y, gw(l), w-hs, w-hs
NC, 15a, 14b, Y, gw(l), w-hs, w-hs
NC, 15a, 14b, Y, gw(l), w-hs, w-hs
NC, 15a, 14b, Z, gw(l), w-hs, w-hs
NC, 15a, 14b, Z, gw(l), w-hs, w-hs
NC, 15a, 14b, Z, gw(l), w-hs, w-hs
NC, 15a, 14b, Z, gw(l), w-hs, w-hs
NC, 15a, 14b, Z, gw(l), w-hs, w-hs
NC, 15a, 14b, Z, gw(l), w-hs, w-hs
NC, 15a, 14b, Z, gw(l), hs, hs
NC, 15a, 14b, Z, gw(l), hs, ahs
NC, 15a, 14b, Z, gw(l), ahs, ahs
NC, 15a, 14b, Z, gw(l), ahs, ahs
NC, 15a, 14b, Z, gw(l), ahs, ahs
NC, 15a, 14b, Z, gw(l), hs, hs
NC, 15a, 14b, Z, gw(l), hs, hs
NC, 15a, 14b, Z, gw(l), hs, hs
NC, 15a, 14b, Z, gw(l), hs, hs
NC, 15a, 14b, Z, gw(l), hs, hs
NC, 15a, 14b, Z, gw(l), hs, hs
NC, 15a, 14b, Z, gw(l), w-hm, w-hm
NC, 15a, 14b, Z, gw(l), w-hm, w-hm
NC, 15a, 15, X, dgr, ngr(s)-w, ngr(s)-dhm, ngr(s)-w, ngr(s)-dhm, ngr(s)-w, ngr(s)-dhm
NC, 15a, 15, X, dgr, gr(s)-dhm, ngr(s)-w, gr(s)-dhm, ngr(s)-w, gr(s)-dhm
NC, 15a, 15, X, dgr, gr(s)-dhm, gr(s)-dhm, gr(s)-dhm, gr(s)-dhm, gr(s)-dhm
NC, 15a, 15, X, dgr, gr(s)-dhm, gr(s)-dhm, gr(s)-dhm, gr(s)-dhm, gr(s)-dhm, gr(s)-dhm, gr(s)-dhm
NC, 15a, 15, X, dgr, gr(s)-dhm, gr(s)-dhm, gr(s)-dhm, gr(s)-dhm
NC, 15a, 15, X, dgr, ngr(s)-dm, ngr(s)-dm, ngr(s)-dm, ngr(s)-dm, ngr(s)-dm, ngr(s)-dm, ngr(s)-dm
NC, 15a, 15, X, dgr, ngr(s)-dm, ngr(s)-dm, ngr(s)-dm, ngr(s)-dm, ngr(s)-dm, ngr(s)-dm, ngr(s)-dm, ngr(s)-dm
NC, 15a, 15, X, dgr, ngr(s)-dm, ngr(s)-dm, ngr(s)-dm, ngr(s)-dm, ngr(s)-dm
NC, 15a, 15, X, dgr, ngr(s)-dm, ngr(s)-dm, ngr(s)-dm, ngr(s), ngr(s)-dm
NC, 15a, 15, X, dgr, ngr(s)-dhm, ngr(s)-w, ngr(s)-dhm, ngr(s)-w, ngr(s)-dhm
NC, 15a, 15, X, dgr, ngr(s)-dhm, ngr(s)-w, ngr(s)-dhm
NC, 15a, 15, X, dgr, ngr(s)-dhm, ngr(s)-w, ngr(s)-dhm, ngr(s)-w, ngr(s)-dhm, ngr(s)-w, ngr(s)-dhm
NC, 15a, 15, X, dgr, ngr(s)-dhm, ngr(s)-w, ngr(s)-dhm, ngr(s)-w, ngr(s)-dhm
NC, 15a, 15, X, dgr, ngr(s)-dhm, ngr(s)-w, ngr(s)-w, dhm
NC, 15b, 16, X, gr(s)-dw, ba(pul), ba(pul), gr(s)-dw, ba(pul), ba(pul), gr(s)-dw, w, w, w, gr(s)-dw
NC, 15b, 16, X, gr(s)-dw, w, w, w, gr(s)-dw, w, w, w, w, gr(s)-dw, w, w, w, w, gr(s)-dw
NC, 15b, 16, X, gr(s)-dw, w, w, w, gr(s)-dw, w, w, w, w, gr(s)-dw, w, w, w, w, gr(s)-dw
NC, 15b, 16, X, gr(s), gr(s)-dw, ba(pul), ba(pul), gr(s)-dw, ba(pul), w, w, gr(s)-dw, w, w, w, gr(s)-dw
NC, 15b, 16, X, gr(s), gr(s)-dw, w, w, w, gr(s)-dw, w, w, w, gr(s)-dw
NC, 15b, 16, X, gr(s)-mw, ba, ba, w, gr(s)-mw, ba, ba, ba, gr(s)-mw, ba, w, ba, gr(s)-mw
NC, 15b, 16, X, mw, ba, w, w, gr(s)-mw, w, w, w, gr(s)-mw, w, w, w, w, gr(s)-mw
NC, 15b, 16, X, mw, ba, ba, gr(s)-mw, ba, ba, gr(s)-mw, w, w, w, gr(s)-mw
NC, 15b, 16, X, dgr, gr(s)-dw, w, w, w, gr(s)-dw, w, w, w, w, gr(s)-dw
NC, 15b, 16, X, dgr, gr(s)-dw, w, w, w, gr(s)-dw, w, w, w, gr(s)-dw
NC, 15b, 16, X, dgr, gr(s)-dw, w, w, w, gr(s)-dw, ba, ba, gr(s)-dw
NC, 15b, 16, X, mw, ba, ba, mw, w, w, w, gr(s)-mw, w, w, w, w, gr(s)-mw
NC, 15b, 16, X, mw, w, w, w, w, gr(s)-mw, w, w, w, w, gr(s)-mw
NC, 15b, 16, X, mw, w, w, w, gr(s)-mw, w, w, w, w, gr(s)-mw, w, w, w, w, gr(s)-mw
NC, 15b, 16, X, gr(s), gr(s)-mw, ba(pul), w, w, gr(s)-mw, w, w, w, w, gr(s)-dw
NC, 15b, 16, X, mw, w, w, w, mw, w, w, w, w, mw, w, w, w, w, mw
NC, 15b, 16, X, gr(s)-mw, w, w, w, gr(s)-mw, w, w, w, w, gr(s)-mw
NC, 15b, 16, X, gr(s)-mw, w, w, gr(s)-mw, ba, ba, gr(s)-mw, ba(pul), ba(pul), gr(s)-mw
