# Supplementary material for: Migratory insights from singing humpback whales recorded around central New Zealand
Source: R Soc Open Sci. 2020 Nov 18;7(11):201084. doi: 10.1098/rsos.201084 (PMC7735341; doi:10.1098/rsos.201084)
Supplement: All song strings for LSI analysis [file rsos201084supp3.txt]

Location, Year, RecordingID, SongCycle, ThemeString
EA, 15, EA_15_Z, A, 1, 2

EA, 15, EA_15_Z, B, 1, 2, 3, 4, 5

EA, 15, EA_15_Z, C, 1, 2, 3, 4, 5

EA, 15, EA_15_Z, D, 1, 2, 3, 4, 5

EA, 15, EA_15_Z, E, 1, 2, 3, 4, 5

EA, 15, EA_15_X, A, 5, 6, 8

EA, 15, EA_15_Y, A, 5, 6, 8

EA, 15, EA_15_Y, B, 5, 6, 8

EA, 15, EA_15_Y, C, 5, 6

EA, 15, EA_15_Y, D, 5, 6, 8

EA, 15, EA_15_Y, E, 5, 6, 9

EA, 16, EA_16_X, A, 3, 3b, 9, 10, 11

EA, 16, EA_16_X, B, 3, 3b, 9, 10, 11

EA, 16, EA_16_X, C, 3, 3b, 9, 10, 11

EA, 16, EA_16_Y, A, 3, 3b, 9, 10, 11

EA, 16, EA_16_Y, B, 3, 3b, 10, 11

EA, 16, EA_16_Z, A, 3, 3b, 9, 10, 11

EA, 16, EA_16_Z, B, 3, 3b, 9, 10, 11

EA, 16, EA_16_Z, C, 3, 3b, 9, 10, 11

EA, 17, EA_17_X, A, 3, 3b, 9, 10, 11

EA, 17, EA_17_X, B, 3, 3b, 9, 10, 11

EA, 17, EA_17_X, C, 3, 9, 10, 11

EA, 17, EA_17_X, D, 3, 3b, 9, 10, 11

EA, 17, EA_17_X, E, 3, 3b, 9, 10, 11

EA, 17, EA_17_Y, A, 3, 3b, 9, 10, 11

EA, 17, EA_17_Y, B, 3, 9, 10, 11

EA, 17, EA_17_Y, C, 3, 3b, 9, 10, 11

EA, 17, EA_17_Y, D, 3, 3b, 9, 10, 11

EA, 17, EA_17_Z, A, 3, 3b, 9, 10, 11

EA, 17, EA_17_Z, B, 3, 3b, 6, 9, 10, 11

EA, 17, EA_17_Z, C, 3, 3b, 9, 10, 11

EA, 17, EA_17_Z, D, 3, 10, 9

EA, 17, EA_17_Z, E, 10, 11

NC, 15A, NC_15A_X, A, 13, 12

NC, 15A, NC_15A_X, B, 13, 12, 14, 15

NC, 15A, NC_15A_X, C, 13, 12, 14, 15

NC, 15A, NC_15A_X, D, 13, 12, 14, 15

NC, 15A, NC_15A_X, E, 13, 12

NC, 15A, NC_15A_X, F, 13, 12

NC, 15A, NC_15A_X, G, 13, 12, 14, 15

NC, 15A, NC_15A_Y, A, 12, 13b

NC, 15A, NC_15A_Y, B, 12, 12b, 14b, 14

NC, 15A, NC_15A_Y, C, 12, 13b

NC, 15A, NC_15A_Y, D, 12, 12b, 14

NC, 15A, NC_15A_Y, E, 12, 13b

NC, 15A, NC_15A_Y, F, 12, 12b, 14

NC, 15A, NC_15A_Y, G, 12, 13b

NC, 15A, NC_15A_Y, H, 12, 12b, 14b, 14

NC, 15A, NC_15A_Z, A, 12, 13b, 12b

NC, 15A, NC_15A_Z, B, 12, 13b, 12b, 14b

NC, 15A, NC_15A_Z, C, 12, 13b, 12b, 14b

NC, 15A, NC_15A_Z, D, 12, 13b, 12b, 14b

NC, 15A, NC_15A_Z, E, 12, 13b, 12b, 14b, 14

NC, 15B, NC_15B_X, A, 5, 16

NC, 15B, NC_15B_X, B, 5, 16

NC, 15B, NC_15B_X, C, 5, 16

NC, 15B, NC_15B_X, D, 5, 16

NC, 15B, NC_15B_X, E, 5, 16

NC, 15B, NC_15B_X, F, 5, 16

NC, 15B, NC_15B_X, G, 5, 16

NC, 15B, NC_15B_Y, A, 5c, 6

NC, 15B, NC_15B_Y, B, 5c, 6

NC, 15B, NC_15B_Y, C, 5c, 6, 8

NC, 15B, NC_15B_Y, D, 5c, 6

NC, 15B, NC_15B_Y, E, 5c, 6

NC, 15B, NC_15B_Y, F, 5c, 6, 8

NC, 15B, NC_15B_Y, G, 5c, 6

NC, 15B, NC_15B_Y, H, 5c, 6, 8

NC, 15B, NC_15B_Z, A, 5c, 6, 7, 8

NC, 15B, NC_15B_Z, B, 5c, 6, 7, 8

NC, 15B, NC_15B_Z, C, 5c, 6, 7, 8

NC, 15B, NC_15B_Z, D, 5c, 6, 7, 8

NC, 15B, NC_15B_Z, E, 5c, 6, 7, 8

NC, 15B, NC_15B_Z, F, 5c, 6, 8

NC, 15B, NC_15B_Z, G, 5c, 6, 7, 8

NC, 15B, NC_15B_Z, H, 5c, 6, 8

NC, 15B, NC_15B_Z, I, 5c, 6, 7, 8

NC, 16, NC_16_X, A, 1, 2, 3, 4, 5, 5b

NC, 16, NC_16_X, B, 1, 2, 3, 4, 5, 6, 7

NC, 16, NC_16_X, C, 5, 6, 7

NC, 16, NC_16_X, D, 5, 6, 7

NC, 16, NC_16_X, E, 5, 6, 7

NC, 16, NC_16_X, F, 5, 6, 7

NC, 16, NC_16_X, G, 5, 6, 7, 8

NC, 16, NC_16_X, H, 1, 2, 3, 4, 5, 6, 7

NC, 16, NC_16_Y, A, 1, 2, 3, 4, 5, 6, 7

NC, 16, NC_16_Y, B, 5, 6, 7

NC, 16, NC_16_Y, C, 5, 6, 7

NC, 16, NC_16_Y, D, 5, 6, 7, 8

NC, 16, NC_16_Y, E, 5, 6

NC, 16, NC_16_Y, F, 5, 6, 7, 8

NC, 16, NC_16_Y, G, 5, 6, 7

NC, 16, NC_16_Y, H, 5, 6, 7, 8

NC, 16, NC_16_Y, I, 5, 6, 7, 8

NC, 16, NC_16_Z, A, 1, 2, 3, 4, 5

NC, 16, NC_16_Z, B, 1, 2, 3, 4, 5

NC, 16, NC_16_Z, C, 1, 2, 3, 4, 5, 6, 7

NC, 16, NC_16_Z, D, 5, 6, 7

NC, 16, NC_16_Z, E, 5, 6, 7

NC, 16, NC_16_Z, F, 5, 6, 7, 8

NC, 16, NC_16_Z, G, 5, 6, 7, 8

NC, 17, NC_17_X, A, 3b, 9, 10, 11

NC, 17, NC_17_X, B, 3, 3b, 10, 11

NC, 17, NC_17_X, C, 3, 3b, 10, 11

NC, 17, NC_17_X, D, 3b, 10, 11

NC, 17, NC_17_Y, A, 3, 9, 10, 11

NC, 17, NC_17_Y, B, 3, 3b, 9, 10, 11

NC, 17, NC_17_Y, C, 3, 3b, 9, 10, 11

NC, 17, NC_17_Y, D, 3, 3b, 9, 10, 11

NC, 17, NC_17_Y, E, 3, 3b, 4, 9, 10, 11

NC, 17, NC_17_Z, A, 3, 3b, 10, 11

NC, 17, NC_17_Z, B, 3, 3b, 10, 11

NC, 17, NC_17_Z, C, 3, 10, 11

NC, 17, NC_17_Z, D, 3, 3b, 10, 11

NC, 17, NC_17_Z, E, 3, 3b, 10, 11

NC, 17, NC_17_Z, F, 3, 3b, 10, 11

NC, 17, NC_17_Z, G, 10, 11

NC, 17, NC_17_Z, H, 3, 3b, 10, 11

NZ, 16, NZ_16_STB_X, A, 1, 2, 3, 4, 5, 5b

NZ, 16, NZ_16_STB_X, B, 1, 2, 3, 4, 5, 5b

NZ, 16, NZ_16_STB_X, C, 1, 2, 3, 4, 5, 5b

NZ, 16, NZ_16_STB_X, D, 1, 2, 3, 4, 5, 5b

NZ, 16, NZ_16_STB_X, E, 1, 2, 3, 4, 5, 5b

NZ, 16, NZ_16_STB_X, F, 1, 2, 3, 4, 5, 5b

NZ, 16, NZ_16_STB_X, G, 1, 2, 3, 4, 5

NZ, 16, NZ_16_STB_Y, A, 1, 2, 3, 4, 5, 5b

NZ, 16, NZ_16_STB_Y, B, 1, 2, 3, 4, 5, 5b

NZ, 16, NZ_16_STB_Y, C, 1, 2, 3, 4, 5, 5b

NZ, 16, NZ_16_STB_Y, D, 1, 2, 3, 4, 5, 5b

NZ, 16, NZ_16_STB_Y, E, 1, 2, 3, 4, 5, 5b

NZ, 16, NZ_16_STB_Z, A, 1, 2, 3, 4, 5

NZ, 16, NZ_16_STB_Z, B, 1, 2, 3, 4, 5

NZ, 16, NZ_16_STB_Z, C, 1, 2, 3, 4, 5

NZ, 16, NZ_16_STB_Z, D, 1, 2, 3, 4, 5

NZ, 16, NZ_16_CS_X, A, 1, 2, 3, 4, 5, 5b

NZ, 16, NZ_16_CS_X, B, 1, 2, 3, 4, 5, 5b

NZ, 16, NZ_16_CS_X, C, 1, 2, 3, 4, 5, 5b

NZ, 16, NZ_16_CS_X, D, 1, 2, 3, 4, 5

NZ, 16, NZ_16_CS_Y, A, 1, 2, 3, 4, 5, 5b

NZ, 16, NZ_16_CS_Y, B, 1, 2, 3, 4, 5, 5b

NZ, 16, NZ_16_CS_Y, C, 1, 2, 3, 4, 5, 5b

NZ, 16, NZ_16_CS_Z, A, 5, 6, 7, 8

NZ, 16, NZ_16_CS_Z, B, 5, 6, 7, 8

NZ, 16, NZ_16_CS_Z, C, 5, 6, 7, 8

NZ, 16, NZ_16_CS_Z, D, 5, 6, 7, 8

NZ, 16, NZ_16_CS_Z, E, 5, 6, 7, 8

NZ, 16, NZ_16_CS_Z, F, 5, 6, 7, 8

NZ, 16, NZ_16_CS_Z, G, 5, 6, 7, 8
