# Supplementary material for: Migratory insights from singing humpback whales recorded around central New Zealand
Source: R Soc Open Sci. 2020 Nov 18;7(11):201084. doi: 10.1098/rsos.201084 (PMC7735341; doi:10.1098/rsos.201084)
Supplement: Phrase information for Dice analysis [file rsos201084supp4.txt]

	1	2	3	3b	4	5	5b	5c	6	7	8	9	10	11	12	12b	13	13b	14	14b	15	16
EA_15_Z	1	1	1	0	1	1	0	0	0	0	0	0	0	0	0	0	0	0	0	0	0	0
EA_15_X	0	0	0	0	0	1	0	0	1	0	1	0	0	0	0	0	0	0	0	0	0	0
EA_15_Y	0	0	0	0	0	1	0	0	1	0	1	1	0	0	0	0	0	0	0	0	0	0
EA_16_X	0	0	1	0	0	0	0	0	0	0	0	1	1	1	0	0	0	0	0	0	0	0
EA_16_Y	0	0	1	1	0	0	0	0	0	0	0	1	1	1	0	0	0	0	0	0	0	0
EA_16_Z	0	0	1	1	0	0	0	0	0	0	0	1	1	1	0	0	0	0	0	0	0	0
EA_17_X	0	0	1	1	0	0	0	0	0	0	0	1	1	1	0	0	0	0	0	0	0	0
EA_17_Y	0	0	1	1	0	0	0	0	0	0	0	1	1	1	0	0	0	0	0	0	0	0
EA_17_Z	0	0	1	1	0	0	0	0	1	0	0	1	1	1	0	0	0	0	0	0	0	0
NC_15A_X	0	0	0	0	0	0	0	0	0	0	0	0	0	0	1	0	1	0	1	0	1	0
NC_15A_Y	0	0	0	0	0	0	0	0	0	0	0	0	0	0	1	1	0	1	1	1	0	0
NC_15A_Z	0	0	0	0	0	0	0	0	0	0	0	0	0	0	1	1	0	1	1	1	0	0
NC_15B_X	0	0	0	0	0	1	0	0	0	0	0	0	0	0	0	0	0	0	0	0	0	1
NC_15B_Y	0	0	0	0	0	0	0	1	1	0	1	0	0	0	0	0	0	0	0	0	0	0
NC_15B_Z	0	0	0	0	0	0	0	1	1	1	1	0	0	0	0	0	0	0	0	0	0	0
NC_16_X	1	1	1	0	1	1	1	0	1	1	1	0	0	0	0	0	0	0	0	0	0	0
NC_16_Y	1	1	1	0	1	1	0	0	1	1	1	0	0	0	0	0	0	0	0	0	0	0
NC_16_Z	1	1	1	0	1	1	0	0	1	1	1	0	0	0	0	0	0	0	0	0	0	0
NC_17_X	0	0	0	1	0	0	0	0	0	0	0	1	1	1	0	0	0	0	0	0	0	0
NC_17_Y	0	0	1	1	1	0	0	0	0	0	0	1	1	1	0	0	0	0	0	0	0	0
NC_17_Z	0	0	1	1	0	0	0	0	0	0	0	0	1	1	0	0	0	0	0	0	0	0
NZ_16_STB_X	1	1	1	0	1	1	1	0	0	0	0	0	0	0	0	0	0	0	0	0	0	0
NZ_16_STB_Y	1	1	1	0	1	1	1	0	0	0	0	0	0	0	0	0	0	0	0	0	0	0
NZ_16_STB_Z	1	1	1	0	1	1	0	0	0	0	0	0	0	0	0	0	0	0	0	0	0	0
NZ_16_CS_X	1	1	1	0	1	1	1	0	0	0	0	0	0	0	0	0	0	0	0	0	0	0
NZ_16_CS_Y	1	1	1	0	1	1	1	0	0	0	0	0	0	0	0	0	0	0	0	0	0	0
NZ_16_CS_Z	0	0	0	0	0	1	0	0	1	1	1	0	0	0	0	0	0	0	0	0	0	0
