# Supplementary material for: Migratory insights from singing humpback whales recorded around central New Zealand
Source: R Soc Open Sci. 2020 Nov 18;7(11):201084. doi: 10.1098/rsos.201084 (PMC7735341; doi:10.1098/rsos.201084)
Supplement: Theme Similarity Matrix, phrases [file rsos201084supp6.csv]

	1	2	3	3b	4	5	5b	5c	6	7	8	9	10	11	12	12b	13	13b	14	14b	15	16
1	0.387179336672559	0.303917693203392	0.000449056455056322	0.00085503895987767	0.000807713307713308	0.00380477143779089	0.152249288762443	0.000853309930276517	0.00292934221505647	0.0221438700605375	0.015560372564683	0.00188300545443403	0.0233901306740546	0.000318650892045387	0.00044653916181694	0.00748333621467949	0.00021783366377961	0.00128444771301914	0.0704026475455064	0.0422800906496556	0	0.00130698880698881
2	0.303917693203392	0.828982951205177	0.00097806383465703	0	0	0.000925925925925928	0.153878247205318	0.000455166135639507	0.0351206742363212	0.0342067691274038	0.0362411056376573	0.00464852607709751	0.00148265694822608	0.0225765739527203	0.00716490299823634	0	0	0	0.10750566893424	0	0	0
3	0.000449056455056322	0.00097806383465703	0.545246275899892	0.0736714982022162	0.0378568464334672	0.0619577755110378	0.00119956137825374	0.0697773452523	0.00323570518203022	0.013107912291147	0.00264820392767079	0.0285425105440893	0.00701458151670941	0.00760924016001415	0.0117636762645616	0.00416189498438269	0.00196107729677219	0.153407715383482	0	0	0	0.354952583400016
3b	0.00085503895987767	0	0.0736714982022162	0.536265815350104	0.00232423334512777	0.161867770114502	0.00109660606795581	0.260939879686856	0.00801548599758453	0.0204275478189008	0.00345599972268496	0.0815030627050604	0.00219999883928414	0.00332642186001169	0.184816770412647	0.0119238659350599	0.00481292205082531	0.016798637017531	0	0	0	0.090383170692311
4	0.000807713307713308	0	0.0378568464334672	0.00232423334512777	0.662489765106864	0.0442737459347771	0.0038872322963232	0.000858796470961455	0.00342534372670901	0.00660081127252848	0.00530713988786091	0.00483763871209758	0.000735419187598983	0.0155167979396504	0.0336344779737037	0	0.00137350819169001	0.00143467243034343	0	0	0.00615507628494641	0.000140291806958474
5	0.00380477143779089	0.000925925925925928	0.0619577755110378	0.161867770114502	0.0442737459347771	0.275032743355743	0.0531565038635253	0.149843601133866	0.0160275419785212	0.0145632463901993	0.0130765729941724	0.0173912605161432	0.0135621181061307	0.0041500556300754	0.1123531831432	0.0163459044139226	0.0285202653036597	0.0342833059142295	0.00109357215289419	0	0.00817169446104071	0.10859684140165
5b	0.152249288762443	0.153878247205318	0.00119956137825374	0.00109660606795581	0.0038872322963232	0.0531565038635253	0.451070109484231	0.00213059335343487	0.00376762265860011	0.0211176088369069	0.0156630801140783	0.00249781199029319	0.118224386865562	0.00754725115541148	0.00189451075781485	0.00100998765570643	0.00340377971956919	0	0.0389755639097738	0.0013076168682576	0	0.000391567496830655
5c	0.000853309930276517	0.000455166135639507	0.0697773452523	0.260939879686856	0.000858796470961455	0.149843601133866	0.00213059335343487	0.405117155532022	0.0731519272699231	0.0581917455117873	0.0663136669425865	0.0105938193955945	0.00344863727314518	0.0092580724828686	0.181788997993374	0.0189344445157704	0.00255299678376604	0.0322534030401194	0	0.00290797017064061	0.00015430235210455	0.110601426264496
6	0.00292934221505647	0.0351206742363212	0.00323570518203022	0.00801548599758453	0.00342534372670901	0.0160275419785212	0.00376762265860011	0.0731519272699231	0.428536958128404	0.116490797806919	0.119741223928377	0.00623515855942159	0.00405262996872128	0.0190935999586069	0.0581479269309912	0.00154842393648364	0.00101121529692958	0.000368792205526899	0	0.00215002388915432	0	0
7	0.0221438700605375	0.0342067691274038	0.013107912291147	0.0204275478189008	0.00660081127252848	0.0145632463901993	0.0211176088369069	0.0581917455117873	0.116490797806919	0.170633831950705	0.112334022583063	0.0217358136670304	0.00367342821519816	0.0187623038795312	0.025281248577287	0.0300976927531647	0.0109264025930692	0	0.014571050642479	0	0	0
8	0.015560372564683	0.0362411056376573	0.00264820392767079	0.00345599972268496	0.00530713988786091	0.0130765729941724	0.0156630801140783	0.0663136669425865	0.119741223928377	0.112334022583063	0.378344233055845	0.00245621237000547	0.0127657100284805	0.0915994411051387	0.0317243890280288	0	0.0279881174277726	0	0.00135467980295566	0	0	0
9	0.00188300545443403	0.00464852607709751	0.0285425105440893	0.0815030627050604	0.00483763871209758	0.0173912605161432	0.00249781199029319	0.0105938193955945	0.00623515855942159	0.0217358136670304	0.00245621237000547	0.394047918991226	0.00258841630102028	0.0124243275291768	0.0123899305998071	0.000833135907762774	0.00618475618475619	0.0205467372134038	0	0	0	0.0166710812213458
10	0.0233901306740546	0.00148265694822608	0.00701458151670941	0.00219999883928414	0.000735419187598983	0.0135621181061307	0.118224386865562	0.00344863727314518	0.00405262996872128	0.00367342821519816	0.0127657100284805	0.00258841630102028	0.586147902054101	0.00329797755874631	0.00296337075044221	0.00472702168521399	0.00703515849891313	0.00846757538207362	0.000316427686316162	0.00812383632207457	0	0.00845530278615781
11	0.000318650892045387	0.0225765739527203	0.00760924016001415	0.00332642186001169	0.0155167979396504	0.0041500556300754	0.00754725115541148	0.0092580724828686	0.0190935999586069	0.0187623038795312	0.0915994411051387	0.0124243275291768	0.00329797755874631	0.51290575989673	0.0199502334887144	0	0.0525250020662872	0.157715644871626	0	0	0	0.000146370788572623
12	0.00044653916181694	0.00716490299823634	0.0117636762645616	0.184816770412647	0.0336344779737037	0.1123531831432	0.00189451075781485	0.181788997993374	0.0581479269309912	0.025281248577287	0.0317243890280288	0.0123899305998071	0.00296337075044221	0.0199502334887144	0.336535992490207	0.138747706595955	0.209197851211753	0.148228520450734	0	0	0.141116696721855	0.0597239066374869
12b	0.00748333621467949	0	0.00416189498438269	0.0119238659350599	0	0.0163459044139226	0.00100998765570643	0.0189344445157704	0.00154842393648364	0.0300976927531647	0	0.000833135907762774	0.00472702168521399	0	0.138747706595955	0.707574069948796	0.24322979696114	0.193767274737451	0.000479744136460554	0.201838632922344	0.161405134192979	0.0243327337854703
13	0.00021783366377961	0	0.00196107729677219	0.00481292205082531	0.00137350819169001	0.0285202653036597	0.00340377971956919	0.00255299678376604	0.00101121529692958	0.0109264025930692	0.0279881174277726	0.00618475618475619	0.00703515849891313	0.0525250020662872	0.209197851211753	0.24322979696114	0.802014852690559	0.222529672529694	0	0	0.172348624134339	0.0167789001122335
13b	0.00128444771301914	0	0.153407715383482	0.016798637017531	0.00143467243034343	0.0342833059142295	0	0.0322534030401194	0.000368792205526899	0	0	0.0205467372134038	0.00846757538207362	0.157715644871626	0.148228520450734	0.193767274737451	0.222529672529694	0.887679516250925	0	0	0.15234360940143	0.195131783756121
14	0.0704026475455064	0.10750566893424	0	0	0	0.00109357215289419	0.0389755639097738	0	0	0.014571050642479	0.00135467980295566	0	0.000316427686316162	0	0	0.000479744136460554	0	0	0.571428571428535	0.0939958592132503	0	0
14b	0.0422800906496556	0	0	0	0	0	0.0013076168682576	0.00290797017064061	0.00215002388915432	0	0	0	0.00812383632207457	0	0	0.201838632922344	0	0	0.0939958592132503	0.551354757403906	0	0
15	0	0	0	0	0.00615507628494641	0.00817169446104071	0	0.00015430235210455	0	0	0	0	0	0	0.141116696721855	0.161405134192979	0.172348624134339	0.15234360940143	0	0	0.374109167476515	0.0167789001122334
16	0.00130698880698881	0	0.354952583400016	0.090383170692311	0.000140291806958474	0.10859684140165	0.000391567496830655	0.110601426264496	0	0	0	0.0166710812213458	0.00845530278615781	0.000146370788572623	0.0597239066374869	0.0243327337854703	0.0167789001122335	0.195131783756121	0	0	0.0167789001122334	0.472763450541227
