# Supplementary material for: Migratory insights from singing humpback whales recorded around central New Zealand
Source: R Soc Open Sci. 2020 Nov 18;7(11):201084. doi: 10.1098/rsos.201084 (PMC7735341; doi:10.1098/rsos.201084)
Supplement: Theme Similarity Matrix, songs [file rsos201084supp7.csv]

	EA_15_Z	EA_15_X	EA_15_Y	EA_16_X	EA_16_Y	EA_16_Z	EA_17_X	EA_17_Y	EA_17_Z	NC_15A_X	NC_15A_Y	NC_15A_Z	NC_15B_X	NC_15B_Y	NC_15B_Z	NC_16_X	NC_16_Y	NC_16_Z	NC_17_X	NC_17_Y	NC_17_Z	NZ_16_STB_X	NZ_16_STB_Y	NZ_16_STB_Z	NZ_16_CS_X	NZ_16_CS_Y	NZ_16_CS_Z
EA_15_Z	0.808	0	0	0	0	0	0	0	0.032	0	0	0	0	0	0	0.248809523809524	0.0698412698412698	0.341224489795918	0	0	0.02	0.754285714285715	0.733333333333333	0.88	0.77	0.733333333333333	0
EA_15_X	0	1	0.866666666666667	0	0	0	0	0	0.0333333333333333	0	0	0	0.333333333333333	0.458333333333333	0.537037037037037	0.498511904761905	0.661375661375661	0.445578231292517	0	0	0	0	0	0	0	0	0.75
EA_15_Y	0	0.866666666666667	0.813333333333333	0.04	0.02	0.04	0.032	0.03	0.0693333333333333	0	0	0	0.366666666666666	0.429166666666666	0.42962962962963	0.490178571428572	0.624338624338624	0.417006802721089	0	0.0306666666666667	0	0.0285714285714286	0.0333333333333333	0	0.025	0.0333333333333333	0.65
EA_16_X	0	0	0.04	1	0.9	1	0.96	0.95	0.726666666666666	0	0	0	0	0	0	0.0357142857142857	0.0158730158730159	0.0204081632653061	0.75	0.926666666666667	0.725	0	0	0	0	0	0
EA_16_Y	0	0	0.02	0.9	0.9	0.9	0.875	0.86875	0.69	0	0	0	0	0	0	0.0461309523809524	0.0158730158730159	0.0204081632653061	0.78125	0.845	0.815625	0.0714285714285714	0.0833333333333333	0	0.0625	0.0833333333333333	0
EA_16_Z	0	0	0.04	1	0.9	1	0.96	0.95	0.726666666666666	0	0	0	0	0	0	0.0357142857142857	0.0158730158730159	0.0204081632653061	0.75	0.926666666666667	0.725	0	0	0	0	0	0
EA_17_X	0	0	0.032	0.96	0.875	0.96	0.936	0.93	0.712	0	0	0	0	0	0	0.0398809523809524	0.0158730158730159	0.0204081632653061	0.7375	0.904	0.723749999999999	0.0285714285714286	0.0333333333333333	0	0.025	0.0333333333333333	0
EA_17_Y	0	0	0.03	0.95	0.86875	0.95	0.93	0.925	0.708333333333333	0	0	0	0	0	0	0.040922619047619	0.0158730158730159	0.0204081632653061	0.734375	0.898333333333333	0.7234375	0.0357142857142857	0.0416666666666667	0	0.03125	0.0416666666666667	0
EA_17_Z	0.032	0.0333333333333333	0.0693333333333333	0.726666666666666	0.69	0.726666666666666	0.712	0.708333333333333	0.621333333333333	0	0	0	0	0.0333333333333333	0.0333333333333333	0.0464285714285714	0.0391534391534391	0.0427210884353741	0.6125	0.693333333333333	0.6275	0.0342857142857143	0.0333333333333333	0.04	0.035	0.0333333333333333	0.0333333333333333
NC_15A_X	0	0	0	0	0	0	0	0	0	0.755102040816326	0.107142857142857	0.0285714285714286	0	0	0	0	0	0	0	0	0	0	0	0	0	0	0
NC_15A_Y	0	0	0	0	0	0	0	0	0	0.107142857142857	0.614583333333333	0.505833333333333	0	0	0	0	0	0	0	0	0	0	0	0	0	0	0
NC_15A_Z	0	0	0	0	0	0	0	0	0	0.0285714285714286	0.505833333333333	0.86	0	0	0	0	0	0	0	0	0	0	0	0	0	0	0
NC_15B_X	0	0.333333333333333	0.366666666666666	0	0	0	0	0	0	0	0	0	1	0	0	0.254464285714285	0.293650793650794	0.187074829931973	0	0	0	0.142857142857143	0.166666666666667	0	0.125	0.166666666666667	0.25
NC_15B_Y	0	0.458333333333333	0.429166666666666	0	0	0	0	0	0.0333333333333333	0	0	0	0	0.843750000000001	0.637731481481482	0.245349702380952	0.328373015873016	0.213860544217687	0	0	0	0	0	0	0	0	0.34375
NC_15B_Z	0	0.537037037037037	0.42962962962963	0	0	0	0	0	0.0333333333333333	0	0	0	0	0.637731481481482	0.91358024691358	0.354001322751323	0.508671369782481	0.351095993953137	0	0	0	0	0	0	0	0	0.694444444444444
NC_16_X	0.248809523809524	0.498511904761905	0.490178571428572	0.0357142857142857	0.0461309523809524	0.0357142857142857	0.0398809523809524	0.040922619047619	0.0464285714285714	0	0	0	0.254464285714285	0.245349702380952	0.354001322751323	0.607142857142857	0.607308201058202	0.528486394557823	0.0282738095238095	0.0398809523809524	0.0494791666666667	0.300595238095238	0.303571428571429	0.282738095238095	0.298363095238095	0.303571428571428	0.571428571428571
NC_16_Y	0.0698412698412698	0.661375661375661	0.624338624338624	0.0158730158730159	0.0158730158730159	0.0158730158730159	0.0158730158730159	0.0158730158730159	0.0391534391534391	0	0	0	0.293650793650794	0.328373015873016	0.508671369782481	0.607308201058202	0.721340388007055	0.530234315948602	0.00793650793650794	0.0158730158730159	0.0138888888888889	0.0952380952380952	0.0978835978835979	0.0793650793650794	0.0932539682539683	0.0978835978835979	0.781746031746032
NC_16_Z	0.341224489795918	0.445578231292517	0.417006802721089	0.0204081632653061	0.0204081632653061	0.0204081632653061	0.0204081632653061	0.0204081632653061	0.0427210884353741	0	0	0	0.187074829931973	0.213860544217687	0.351095993953137	0.528486394557823	0.530234315948602	0.504373177842565	0.0102040816326531	0.0204081632653061	0.025	0.346938775510204	0.340136054421769	0.387755102040816	0.352040816326531	0.340136054421769	0.540816326530612
NC_17_X	0	0	0	0.75	0.78125	0.75	0.7375	0.734375	0.6125	0	0	0	0	0	0	0.0282738095238095	0.00793650793650794	0.0102040816326531	0.78125	0.7125	0.760416666666667	0.0714285714285714	0.0833333333333333	0	0.0625	0.0833333333333333	0
NC_17_Y	0	0	0.0306666666666667	0.926666666666667	0.845	0.926666666666667	0.904	0.898333333333333	0.693333333333333	0	0	0	0	0	0	0.0398809523809524	0.0158730158730159	0.0204081632653061	0.7125	0.885333333333334	0.699583333333333	0.0285714285714286	0.0333333333333333	0	0.025	0.0333333333333333	0
NC_17_Z	0.02	0	0	0.725	0.815625	0.725	0.723749999999999	0.7234375	0.6275	0	0	0	0	0	0	0.0494791666666667	0.0138888888888889	0.025	0.760416666666667	0.699583333333333	0.848958333333333	0.128571428571428	0.145833333333333	0.025	0.115625	0.145833333333333	0
NZ_16_STB_X	0.754285714285715	0	0.0285714285714286	0	0.0714285714285714	0	0.0285714285714286	0.0357142857142857	0.0342857142857143	0	0	0	0.142857142857143	0	0	0.300595238095238	0.0952380952380952	0.346938775510204	0.0714285714285714	0.0285714285714286	0.128571428571428	0.959183673469387	0.976190476190476	0.857142857142858	0.946428571428572	0.976190476190476	0
NZ_16_STB_Y	0.733333333333333	0	0.0333333333333333	0	0.0833333333333333	0	0.0333333333333333	0.0416666666666667	0.0333333333333333	0	0	0	0.166666666666667	0	0	0.303571428571429	0.0978835978835979	0.340136054421769	0.0833333333333333	0.0333333333333333	0.145833333333333	0.976190476190476	1	0.833333333333333	0.958333333333334	1	0
NZ_16_STB_Z	0.88	0	0	0	0	0	0	0	0.04	0	0	0	0	0	0	0.282738095238095	0.0793650793650794	0.387755102040816	0	0	0.025	0.857142857142858	0.833333333333333	1	0.875	0.833333333333333	0
NZ_16_CS_X	0.77	0	0.025	0	0.0625	0	0.025	0.03125	0.035	0	0	0	0.125	0	0	0.298363095238095	0.0932539682539683	0.352040816326531	0.0625	0.025	0.115625	0.946428571428572	0.958333333333334	0.875	0.9375	0.958333333333333	0
NZ_16_CS_Y	0.733333333333333	0	0.0333333333333333	0	0.0833333333333333	0	0.0333333333333333	0.0416666666666667	0.0333333333333333	0	0	0	0.166666666666667	0	0	0.303571428571428	0.0978835978835979	0.340136054421769	0.0833333333333333	0.0333333333333333	0.145833333333333	0.976190476190476	1	0.833333333333333	0.958333333333333	1	0
NZ_16_CS_Z	0	0.75	0.65	0	0	0	0	0	0.0333333333333333	0	0	0	0.25	0.34375	0.694444444444444	0.571428571428571	0.781746031746032	0.540816326530612	0	0	0	0	0	0	0	0	1
